# Supplementary material for: SOX9 regulated matrix proteins are increased in patients serum and correlate with severity of liver fibrosis
Source: Sci Rep. 2018 Dec 17;8:17905. doi: 10.1038/s41598-018-36037-4 (PMC6297163; doi:10.1038/s41598-018-36037-4)
Supplement: Supplementary file 2 — Supplementary dataset 2 [file 41598_2018_36037_MOESM2_ESM.xls]

## Sheet: 4000 plus rRNA removed
Probeset ID	Gene Symbol	Gene Title	RefSeq Transcript ID	Exp 1 control	Exp 1 Sox9	Exp 2 control	Exp 2 Sox9	Exp 3 control	Exp 3 Sox9	Mean control	Mean Sox9	Average fold change	p.value.paired	q.value.paired	p.value.not_paired	q.value.not_paired
1367565_a_at	Fth1	ferritin, heavy polypeptide 1	NM_012848	10909.5	10728	9930.15	10696.1	9429.07	9897.17	10071.1	10433.2	1.03596	0.561952	0.967829	0.62035	1
1367574_at	Vim	vimentin	NM_031140	8728.39	9010.55	9511.12	9796.16	8346.18	8539.29	8848.8	9100.73	1.02847	0.633758	0.971218	0.702692	1
1398836_s_at	Actb	actin, beta	NM_031144	8719.32	8371.09	9215.84	9044.34	8320.76	8215.31	8744.34	8536.13	-1.02439	0.68272	0.972222	0.719974	1
1398835_at	Actb	actin, beta	NM_031144	8525.09	8548.76	8973.16	9137.6	8364.13	8425.23	8616.98	8698.39	1.00945	0.872374	0.981057	0.88233	1
1367581_a_at	Spp1	secreted phosphoprotein 1	NM_012881	9021.8	9069.45	6674.76	7849.58	10159.2	11270	8489.12	9292.17	1.0946	0.180784	0.929698	0.537967	1
1371327_a_at	Actg1	actin, gamma 1	NM_001127449 /// XM_001058533 /// XM_001076100	8572.5	8729	8592.13	8741.11	7864.29	8422.89	8335.96	8629.73	1.03524	0.562715	0.967829	0.587684	1
1367631_at	Ctgf	connective tissue growth factor	NM_022266	8405.98	8477.95	8759.91	8938.39	7604.3	7950.89	8242.31	8446.08	1.02472	0.679246	0.972222	0.737078	1
1387883_a_at	Tmsb4x	thymosin beta 4, X-linked	NM_031136 /// XM_001053027	8255.84	8218.73	8217.59	8411.22	8192.57	8213.04	8221.96	8280.49	1.00712	0.90371	0.981402	0.902841	1
1368187_at	Gpnmb	glycoprotein (transmembrane) nmb	NM_133298	8244.41	8345.6	6580.13	7177.67	8994.95	9151.55	7872.83	8184.24	1.03956	0.522778	0.966222	0.728165	1
1389956_a_at	COX1	cytochrome c oxidase subunit 1	---	9620.53	9676.7	6073.03	6869.07	7887.76	8627.94	7724.18	8308.28	1.07562	0.256299	0.948478	0.623942	1
1388110_at	Eef1a1 /// RGD1566344	eukaryotic translation elongation factor 1 alpha 1 /// similar to eukaryotic tra	NM_033539 /// NM_175838 /// XR_007365	8142.75	7637.05	7663.03	7431.31	7221.59	7495.45	7666.58	7520.78	-1.01939	0.752056	0.97741	0.766798	1
1367661_at	S100a6	S100 calcium binding protein A6	NM_053485	7509.49	7749.57	7503.77	7441.1	7795.9	7366.69	7601.84	7517.31	-1.01125	0.852309	0.979854	0.852169	1
1367973_at	Ccl2	chemokine (C-C motif) ligand 2	NM_031530	8051.82	8096.04	7797.52	8103.33	6000.22	6522.46	7222.25	7535.57	1.04338	0.484212	0.963346	0.705327	1
1372219_at	Tpm2	tropomyosin 2	NM_001024345	7056.81	6733.31	7655.6	7681.11	6823.99	6616.26	7170.38	6994.47	-1.02515	0.67549	0.972222	0.740066	1
1367557_s_at	Gapdh /// Gapdh-ps2	glyceraldehyde-3-phosphate dehydrogenase /// glyceraldehyde-3-phosphate dehydrog	NM_017008 /// XM_001070609 /// XM_001070653 /// XM_001073242	7122.66	6653.05	7553.35	7316.31	6066.3	6516.13	6884.96	6819.74	-1.00956	0.879152	0.981057	0.909398	1
1398839_at	Txn1	thioredoxin 1	NM_053800	7128.09	7188.62	6316.02	6101.3	7045.08	6879.08	6819.74	6707.07	-1.0168	0.777694	0.978337	0.828408	1
1367583_at	Tpt1	tumor protein, translationally-controlled 1	NM_053867	6727.71	6654.43	6727.71	6800.38	6663.66	6618.09	6706.29	6690.51	-1.00236	0.96789	0.982309	0.96767	1
1367677_at	Prdx5	peroxiredoxin 5	NM_053610	6643.37	6940.39	5780.99	6063.35	7237.62	7369.75	6526.23	6768.87	1.03718	0.539038	0.966586	0.691232	1
1388159_at	CYTB	cytochrome b	---	6871.93	6245.93	6095.38	5138.03	6561.45	7288.97	6501.69	6161.5	-1.05521	0.470551	0.962205	0.609967	1
1375107_at	COX2	COXII	---	6530.6	6222.16	6031.5	5677.74	6726.31	7582.72	6422.71	6446.35	1.00368	0.955731	0.982031	0.968802	1
1367646_at	Ctsb	cathepsin B	NM_022597	6564.18	6377.17	6026.48	6225.61	6628.65	6958.21	6400.64	6512.82	1.01753	0.771958	0.978151	0.800066	1
1370244_at	Ctsl1	cathepsin L1	NM_013156	6621.31	7047.03	6481	6819.26	6085.67	6514.33	6391.92	6790.02	1.06228	0.31876	0.953072	0.361354	1
1367595_s_at	B2m	beta-2 microglobulin	NM_012512	6860.03	6574.66	5883.26	6341.02	6447.84	6559.18	6384.39	6490.74	1.01666	0.787635	0.978562	0.810571	1
1367570_at	Tagln	transgelin	NM_031549	6256.76	5151.58	6884.8	6618.55	5978.63	6012.29	6362.3	5896.32	-1.07903	0.27496	0.951809	0.407493	1
1367846_at	S100a4	S100 calcium-binding protein A4	NM_012618	6382.03	6637.85	5678.13	5913.51	7046.54	6722.58	6344.25	6414.11	1.01101	0.856396	0.979974	0.895821	1
1375108_at	ND3	NADH dehydrogenase subunit 3	---	6980.43	6907.75	5645.95	5541.65	6210.96	6513.42	6255.46	6294.02	1.00616	0.917737	0.981402	0.947355	1
1386879_at	Lgals3	lectin, galactoside-binding, soluble, 3	NM_031832	6279.79	6385.13	5520.95	5952.17	7017.3	7478.85	6242.75	6574.96	1.05322	0.393479	0.954763	0.598667	1
1367586_at	Ldha	lactate dehydrogenase A	NM_017025 /// XM_001080828	6770.28	6904.4	6465.74	6540.57	5318.49	5871.85	6151.83	6424.49	1.04432	0.479814	0.962725	0.639514	1
1379935_at	Ccl7	chemokine (C-C motif) ligand 7	NM_001007612	6965.93	7112.79	7240.63	7359.03	4557.1	5393.1	6125.59	6559.94	1.07091	0.304314	0.953072	0.661981	1
1375170_at	S100a11	S100 calcium binding protein A11 (calizzarin)	NM_001004095	6286.32	5622.52	5998.14	5831.7	5925.82	6004.8	6068.12	5817.57	-1.04307	0.50075	0.965422	0.500784	1
1398850_at	Ppia	peptidylprolyl isomerase A (cyclophilin A)	NM_017101	6020.22	6239.87	6196.77	6359.95	5685.61	6029.82	5963.73	6208.38	1.04102	0.500068	0.965422	0.527018	1
1371250_at	Pf4	platelet factor 4	NM_001007729	6872.41	7625.94	5924.18	6697.93	5173.05	4970.59	5949.7	6332.09	1.06427	0.349536	0.953072	0.648148	1
1370109_s_at	Eef1a1	eukaryotic translation elongation factor 1 alpha 1	NM_033539 /// NM_175838	6285.01	6347.62	6177.47	6290.68	5412.2	5826.44	5945.16	6150.41	1.03452	0.572105	0.967876	0.643397	1
1367584_at	Anxa2	annexin A2	NM_019905	6135.65	5974.9	5985.27	5686.4	5684.04	6144.16	5931.99	5932.13	1.00002	0.999703	0.983177	0.999708	1
1367709_at	Cd63	Cd63 molecule	NM_017125	5920.49	6259.36	5435.51	5815.95	5887.75	6170.62	5743.58	6078.92	1.05839	0.347364	0.953072	0.39331	1
1370155_at	Col1a2	collagen, type I, alpha 2	NM_053356	5434	4610.48	6266.31	6251.56	5490.8	5520.18	5718.15	5418.71	-1.05526	0.421946	0.957356	0.592253	1
1398240_at	Hspa8	heat shock protein 8	NM_024351 /// XM_001053026	5545.88	5662.8	5506.42	5666.33	5760.99	5912.28	5603.32	5745.96	1.02546	0.669126	0.972222	0.677052	1
1369952_at	Pabpc1	poly(A) binding protein, cytoplasmic 1	NM_134353	5556.65	5463.46	5710.49	5591.04	5424.22	5378.17	5562.56	5476.86	-1.01565	0.791083	0.978779	0.795165	1
1370026_at	Cryab	crystallin, alpha B	NM_012935	5326.6	5226.39	5502.61	5293.84	5803.47	5586.39	5540.75	5366.63	-1.03245	0.589256	0.968969	0.617819	1
1367568_a_at	Mgp	matrix Gla protein	NM_012862	6394.87	6513.42	6645.67	6396.2	3675.44	3401.37	5385.51	5213.49	-1.033	0.59399	0.969121	0.892336	1
1367559_at	Ftl	ferritin, light polypeptide	NM_022500	5437.02	5452.49	5196.05	5544.34	5509.48	5984.02	5379.17	5655.61	1.05139	0.41345	0.956011	0.443413	1
1367617_at	Aldoa	aldolase A, fructose-bisphosphate	NM_012495	5645.56	5042.42	5520.56	5259.1	4966.8	5272.24	5369.36	5190.17	-1.03452	0.601228	0.969121	0.616212	1
1367563_at	Sparc	secreted protein, acidic, cysteine-rich (osteonectin)	NM_012656	5799.45	5301.92	5878.37	5818.78	4409.81	4284.47	5317.26	5093.94	-1.04384	0.480968	0.963095	0.722959	1
1367579_a_at	Tuba1a /// Tuba1b /// Tuba1c	tubulin, alpha 1A /// tubulin, alpha 1B /// tubulin, alpha 1C	NM_001011995 /// NM_001044270 /// NM_022298 /// XM_001059275	5312.96	5037.53	5417.46	5238.36	5151.23	5253.63	5292.74	5175.56	-1.02264	0.708452	0.975935	0.710244	1
1371304_a_at	Myl6 /// Myl6b /// Myl6l	myosin, light chain 6, alkali, smooth muscle and non-muscle /// myosin, light ch	NM_001100983 /// NM_001109484 /// NM_001109486 /// XM_001053789 /// XM_001065562	5099	5356.22	5322.54	5308.17	5402.83	5353.62	5273.21	5339.29	1.01253	0.833802	0.979392	0.834314	1
1367628_at	Lgals1	lectin, galactoside-binding, soluble, 1	NM_019904	5131.62	4819.61	5003.08	5076.79	5515.97	4963.01	5212.4	4952.02	-1.05258	0.414778	0.956091	0.431781	1
1387854_at	Col1a2	collagen, type I, alpha 2	NM_053356	5345.1	4846.07	5432.12	5484.33	4828.3	4947.21	5194.85	5085	-1.0216	0.731177	0.976299	0.767465	1
1386852_x_at	Ubb	ubiquitin B	NM_138895	5150.87	5335.1	5081.72	5473.32	5280.65	5269.32	5170.42	5358.57	1.03639	0.553669	0.967829	0.551178	1
1371316_at	Fau	Finkel-Biskis-Reilly murine sarcoma virus (FBR-MuSV) ubiquitously expressed	NM_001012739 /// NM_001160231 /// NM_001160232 /// XM_001052979	4776.04	5035.08	5127.36	5004.81	5523.63	4947.55	5133.29	4995.68	-1.02754	0.671198	0.972222	0.687584	1
1371653_at	Tpm4	Tropomyosin 4	NM_012678	5005.85	4760.51	5153.01	5108.2	4619.75	4621.35	4920.99	4825.74	-1.01974	0.741466	0.976299	0.774203	1
1386864_at	Pgam1	phosphoglycerate mutase 1 (brain)	NM_053290 /// XM_001053034	5318.86	5710.49	4915.42	5028.11	4401.56	4580.22	4864.02	5085.36	1.04551	0.458854	0.960613	0.62227	1
1369937_at	Calm1	calmodulin 1	NM_031969	4844.39	4966.45	4200.95	4295.77	5629.53	5774.98	4856.83	4975.99	1.02453	0.68013	0.972222	0.83087	1
1398246_s_at	Fcgr2a /// LOC498276	Fc fragment of IgG, low affinity IIa, receptor (CD32) /// Fc gamma receptor II b	NM_001135992 /// NM_053843 /// XM_001077008	5575.17	5744.64	3983.99	4755.89	5086.65	5521.33	4834.33	5323.28	1.10114	0.153832	0.926302	0.395537	1
1388310_at	Eif1	eukaryotic translation initiation factor 1	NM_001105837 /// XM_001081454 /// XM_213456	4807.93	4384.51	5155.87	4721.08	4536.3	4804.26	4826.74	4633.01	-1.04182	0.528321	0.966222	0.55765	1
1370154_at	Lyz2	lysozyme 2	NM_012771	6281.53	6551.46	2521.91	2979.18	7076.89	6362.6	4821.84	4989.11	1.03469	0.638493	0.971545	0.92061	1
1368171_at	Lox	lysyl oxidase	NM_017061	5760.99	5527.84	5253.63	5281.02	3703.57	4215.83	4821.61	4974.15	1.03164	0.631742	0.971218	0.825418	1
1370234_at	Fn1	fibronectin 1	NM_019143	5122.74	4709.64	4747.33	5077.49	4605.05	4284.47	4820.16	4679.27	-1.03011	0.64506	0.971545	0.693036	1
1367712_at	Timp1	TIMP metallopeptidase inhibitor 1	NM_053819	5235.82	5333.62	4529.07	4843.72	4714.86	4938.65	4817.49	5034.27	1.045	0.463551	0.961564	0.544799	1
1388114_at	RGD1309537	similar to Myosin regulatory light chain 2-A, smooth muscle isoform (Myosin RLC-	NM_001135017	4858.18	5057.47	4822.28	4895.02	4755.56	4800.27	4811.82	4916.45	1.02174	0.715088	0.976055	0.71786	1
1370213_at	Ybx1	Y box binding protein 1	NM_031563 /// XM_001055707	4647.05	4488.44	4511.84	4479.12	4921.22	4969.9	4690.31	4640.29	-1.01078	0.855598	0.979974	0.873589	1
1386890_at	S100a10	S100 calcium binding protein A10	NM_031114	4633.86	4661.57	4245.74	4132.5	5118.13	5311.49	4652.32	4677.21	1.00535	0.928259	0.981428	0.95438	1
1370959_at	Col3a1	collagen, type III, alpha 1	NM_032085	4779.69	4692.69	6291.55	6360.39	3281.18	2617.37	4620.93	4274.88	-1.08095	0.29005	0.953072	0.771597	1
1388335_at	Tagln2	transgelin 2	NM_001013127	4651.56	4860.2	4832.65	4869.98	4375.71	4553.94	4616.13	4759.08	1.03097	0.607057	0.969657	0.64084	1
1367576_at	Gpx1	glutathione peroxidase 1	NM_030826	4642.22	4682.29	3780.34	4290.41	5534.74	5664.76	4596.75	4845.96	1.05421	0.403841	0.955158	0.676084	1
1386940_at	Timp2	TIMP metallopeptidase inhibitor 2	NM_021989	4273.79	4386.33	4458.68	4648.98	4928.39	4892.31	4545.43	4637.93	1.02035	0.733538	0.976299	0.779746	1
1367575_at	Eno1	enolase 1, (alpha)	NM_001109908 /// NM_012554	4999.61	4672.89	5006.89	4727.3	3749.29	3909.31	4544.48	4420.11	-1.02814	0.653247	0.971582	0.799741	1
1398350_at	Basp1	brain abundant, membrane attached signal protein 1	NM_022300 /// XM_001063291	4640.94	4212.32	5344.35	5286.14	3775.89	3705.62	4541.23	4353.52	-1.04312	0.490775	0.96512	0.74802	1
1367618_a_at	Gnb2l1	guanine nucleotide binding protein (G protein), beta polypeptide 2 like 1	NM_130734	4330.75	4358.15	4695.29	4520.92	4352.11	4366.31	4456.31	4414.5	-1.00947	0.873011	0.981057	0.879702	1
1367635_at	P4hb	prolyl 4-hydroxylase, beta polypeptide	NM_012998	4552.99	4591.66	4665.45	4622.32	3735.02	3890.66	4296.96	4354.63	1.01342	0.821417	0.979392	0.886327	1
1367651_at	Ctsd	cathepsin D	NM_134334	4402.78	4385.73	3562.56	3908.77	4900.12	4986.46	4251.73	4405.12	1.03608	0.562564	0.967829	0.75082	1
1375651_at	ND1	NADH dehydrogenase subunit 1	---	4506.21	4022.01	3685.13	3162.39	4582.76	5546.65	4237.7	4132.03	-1.02558	0.759785	0.977498	0.870607	1
1398754_at	Uba52	ubiquitin A-52 residue ribosomal protein fusion product 1	NM_031687	4012.82	4158.94	4206.78	4094.86	4499.35	4284.47	4234.96	4178.69	-1.01347	0.823816	0.979392	0.836162	1
1368530_at	Mmp12	matrix metallopeptidase 12	NM_053963	3487.31	3236.91	4420.21	4787.31	4819.27	5213.73	4203.77	4323.05	1.02838	0.666567	0.972151	0.855825	1
1398892_at	Npc2	Niemann-Pick disease, type C2	NM_173118	4011.98	4133.94	3793.73	3959.49	4878.09	4889.6	4202.99	4309.49	1.02534	0.672272	0.972222	0.801695	1
1389189_at	Actn1	actinin, alpha 1	NM_031005	4362.08	3992.01	4277.05	4302.02	3895.79	3800.57	4173.28	4026.28	-1.03651	0.556833	0.967829	0.615108	1
1369113_at	Grem1	gremlin 1, cysteine knot superfamily, homolog (Xenopus laevis)	NM_019282	4575.14	4689.44	3867.81	3896.06	4094.3	4323.85	4168.85	4290.81	1.02925	0.627295	0.971218	0.728291	1
1388318_at	Pgk1	phosphoglycerate kinase 1	NM_053291	4214.95	4219.34	4753.25	4674.19	3586.6	3797.67	4157.4	4215.24	1.01391	0.817107	0.979392	0.89059	1
1370895_at	Col5a2	collagen, type V, alpha 2	XM_001061982 /// XM_343564	4409.5	4002.54	4425.42	4535.04	3627.1	3456.51	4136.51	3973.61	-1.041	0.518932	0.966222	0.692933	1
1386893_at	Grn	granulin	NM_001145842 /// NM_017113	3767	3668.06	3428.35	3605.79	5296.78	5267.86	4089.76	4114.88	1.00614	0.918353	0.981402	0.969031	1
1368519_at	Serpine1	serine (or cysteine) peptidase inhibitor, clade E, member 1	NM_012620	4731.89	3781.39	3286.65	2634.29	4340.06	4504.34	4071.56	3553.44	-1.14581	0.098072	0.926302	0.425511	1
1371511_at	Arpc2	actin related protein 2/3 complex, subunit 2	NM_001106919 /// XM_001056906 /// XM_217432	4335.85	4233.98	3888.24	3747.21	3969.11	4303.22	4059.82	4087.11	1.00672	0.913589	0.981402	0.926818	1
1368172_a_at	Lox	lysyl oxidase	NM_017061	4613.03	4363.29	4384.81	4307.99	3268.92	3486.35	4043.72	4031.68	-1.00298	0.961296	0.982123	0.980181	1
1388449_at	Eef1b2	eukaryotic translation elongation factor 1 beta 2	NM_001108799 /// XM_001071102 /// XM_343580	3999.21	4100.26	4129.93	4187.29	3993.12	4086.92	4040.26	4124.59	1.02087	0.725005	0.976055	0.726245	1
1367613_at	Prdx1	peroxiredoxin 1	NM_057114	3889.58	4010.87	3668.82	3796.09	4505.28	4830.64	4006.06	4189.8	1.04587	0.454697	0.959617	0.644473	1
1371583_at	Rbm3	RNA binding motif (RNP1, RRM) protein 3	NM_053696 /// XM_001063211 /// XM_343773	4226.65	4086.64	4159.23	4239.86	3567.26	3884.46	3972.96	4067.71	1.02385	0.701862	0.975007	0.75534	1
1371936_at	Eif4a1	eukaryotic translation initiation factor 4A1	NM_199372	4034.29	4097.99	4075.61	4043.81	3810.33	4233.98	3971.68	4124.49	1.03848	0.543043	0.967011	0.543112	1
1371357_at	Igfbp7	insulin-like growth factor binding protein 7	NM_001013048	4359.66	4426.65	4819.94	4363.59	2945.71	2955.94	3955.74	3850.69	-1.02728	0.664147	0.971725	0.875989	1
1368490_at	Cd14	CD14 molecule	NM_021744	4717.8	4913.72	2963.32	3557.63	4419.29	5122.03	3953.28	4473.74	1.13165	0.0781772	0.926302	0.453144	1
1367603_at	Tpi1	triosephosphate isomerase 1	NM_022922	4350.6	4548.89	4791.96	4679.7	2847.34	3191.9	3900.92	4080.6	1.04606	0.476837	0.962634	0.795793	1
1370243_a_at	Ptma	prothymosin alpha	NM_021740	4134.79	4219.04	3703.31	3609.04	3855.76	4271.72	3893.9	4021.64	1.0328	0.604697	0.969121	0.677669	1
1398762_at	Sdcbp	syndecan binding protein	NM_031986	4238.09	4452.5	3389.6	3595.56	4105.66	4426.04	3892.55	4138.04	1.06307	0.313853	0.953072	0.542482	1
1367605_at	Pfn1	profilin 1	NM_022511	3770.13	2738.37	4141.1	3795.83	3640.95	4002.54	3845	3465.06	-1.10965	0.251958	0.947597	0.38639	1
1398841_at	Rab1	RAB1, member RAS oncogene family	NM_031090	3910.67	3901.46	3717.2	3845.62	3807.95	4061.79	3811.12	3935.23	1.03257	0.592889	0.969121	0.599717	1
1388297_at	Eef1g	eukaryotic translation elongation factor 1 gamma	NM_001004223 /// XM_001077937 /// XM_574616	3871.83	3904.98	4283.87	4211.15	3336.92	3717.46	3810.95	3939.33	1.03369	0.596004	0.969121	0.70657	1
1367614_at	Anxa1	annexin A1	NM_012904	3687.43	3696.9	4359.06	4355.13	3416.02	3679.26	3800.83	3898.22	1.02562	0.674548	0.972222	0.787532	1
1398755_at	Atp6v0c	ATPase, H+ transporting, lysosomal 16kDa, V0 subunit c	NM_130823	3584.36	2613.56	3509.62	3161.3	4342.17	4798.61	3794.25	3409.87	-1.11273	0.240842	0.945272	0.526537	1
1370274_at	Ubb	ubiquitin B	NM_138895	3737.35	3896.87	3683.34	3992.84	3953.73	3943.88	3789.7	3944.34	1.04081	0.510296	0.966222	0.516262	1
1368990_at	Cyp1b1	cytochrome P450, family 1, subfamily b, polypeptide 1	NM_012940	4221.38	3724.94	3792.15	3791.62	3296	3284.6	3750.67	3593.15	-1.04384	0.498797	0.965422	0.635585	1
1369976_at	Dynll1	dynein light chain LC8-type 1	NM_053319	3705.62	3740.98	3415.07	3248.59	4134.51	3844.55	3740.2	3601.71	-1.03845	0.534227	0.966586	0.657764	1

## Sheet: Sheet1
Gene Symbol	Gene Title	RefSeq Transcript ID	Mean control	Mean Sox9	Average fold change
Fth1	ferritin, heavy polypeptide 1	NM_012848	10071.1	10433.2	1.03596
Vim	vimentin	NM_031140	8848.8	9100.73	1.02847
Actb	actin, beta	NM_031144	8744.34	8536.13	-1.02439
Actb	actin, beta	NM_031144	8616.98	8698.39	1.00945
Spp1	secreted phosphoprotein 1	NM_012881	8489.12	9292.17	1.0946
Actg1	actin, gamma 1	NM_001127449 /// XM_001058533 /// XM_001076100	8335.96	8629.73	1.03524
Ctgf	connective tissue growth factor	NM_022266	8242.31	8446.08	1.02472
Tmsb4x	thymosin beta 4, X-linked	NM_031136 /// XM_001053027	8221.96	8280.49	1.00712
Gpnmb	glycoprotein (transmembrane) nmb	NM_133298	7872.83	8184.24	1.03956
COX1	cytochrome c oxidase subunit 1	---	7724.18	8308.28	1.07562
Eef1a1 /// RGD1566344	eukaryotic translation elongation factor 1 alpha 1 /// similar to eukaryotic tra	NM_033539 /// NM_175838 /// XR_007365	7666.58	7520.78	-1.01939
S100a6	S100 calcium binding protein A6	NM_053485	7601.84	7517.31	-1.01125
Ccl2	chemokine (C-C motif) ligand 2	NM_031530	7222.25	7535.57	1.04338
Tpm2	tropomyosin 2	NM_001024345	7170.38	6994.47	-1.02515
Gapdh /// Gapdh-ps2	glyceraldehyde-3-phosphate dehydrogenase /// glyceraldehyde-3-phosphate dehydrog	NM_017008 /// XM_001070609 /// XM_001070653 /// XM_001073242	6884.96	6819.74	-1.00956
Txn1	thioredoxin 1	NM_053800	6819.74	6707.07	-1.0168
Tpt1	tumor protein, translationally-controlled 1	NM_053867	6706.29	6690.51	-1.00236
Prdx5	peroxiredoxin 5	NM_053610	6526.23	6768.87	1.03718
CYTB	cytochrome b	---	6501.69	6161.5	-1.05521
COX2	COXII	---	6422.71	6446.35	1.00368
Ctsb	cathepsin B	NM_022597	6400.64	6512.82	1.01753
Ctsl1	cathepsin L1	NM_013156	6391.92	6790.02	1.06228
B2m	beta-2 microglobulin	NM_012512	6384.39	6490.74	1.01666
Tagln	transgelin	NM_031549	6362.3	5896.32	-1.07903
S100a4	S100 calcium-binding protein A4	NM_012618	6344.25	6414.11	1.01101
ND3	NADH dehydrogenase subunit 3	---	6255.46	6294.02	1.00616
Lgals3	lectin, galactoside-binding, soluble, 3	NM_031832	6242.75	6574.96	1.05322
Ldha	lactate dehydrogenase A	NM_017025 /// XM_001080828	6151.83	6424.49	1.04432
Ccl7	chemokine (C-C motif) ligand 7	NM_001007612	6125.59	6559.94	1.07091
S100a11	S100 calcium binding protein A11 (calizzarin)	NM_001004095	6068.12	5817.57	-1.04307
Ppia	peptidylprolyl isomerase A (cyclophilin A)	NM_017101	5963.73	6208.38	1.04102
Pf4	platelet factor 4	NM_001007729	5949.7	6332.09	1.06427
Eef1a1	eukaryotic translation elongation factor 1 alpha 1	NM_033539 /// NM_175838	5945.16	6150.41	1.03452
Anxa2	annexin A2	NM_019905	5931.99	5932.13	1.00002
Cd63	Cd63 molecule	NM_017125	5743.58	6078.92	1.05839
Col1a2	collagen, type I, alpha 2	NM_053356	5718.15	5418.71	-1.05526
Hspa8	heat shock protein 8	NM_024351 /// XM_001053026	5603.32	5745.96	1.02546
Pabpc1	poly(A) binding protein, cytoplasmic 1	NM_134353	5562.56	5476.86	-1.01565
Cryab	crystallin, alpha B	NM_012935	5540.75	5366.63	-1.03245
Mgp	matrix Gla protein	NM_012862	5385.51	5213.49	-1.033
Ftl	ferritin, light polypeptide	NM_022500	5379.17	5655.61	1.05139
Aldoa	aldolase A, fructose-bisphosphate	NM_012495	5369.36	5190.17	-1.03452
Sparc	secreted protein, acidic, cysteine-rich (osteonectin)	NM_012656	5317.26	5093.94	-1.04384
Tuba1a /// Tuba1b /// Tuba1c	tubulin, alpha 1A /// tubulin, alpha 1B /// tubulin, alpha 1C	NM_001011995 /// NM_001044270 /// NM_022298 /// XM_001059275	5292.74	5175.56	-1.02264
Myl6 /// Myl6b /// Myl6l	myosin, light chain 6, alkali, smooth muscle and non-muscle /// myosin, light ch	NM_001100983 /// NM_001109484 /// NM_001109486 /// XM_001053789 /// XM_001065562	5273.21	5339.29	1.01253
Lgals1	lectin, galactoside-binding, soluble, 1	NM_019904	5212.4	4952.02	-1.05258
Col1a2	collagen, type I, alpha 2	NM_053356	5194.85	5085	-1.0216
Ubb	ubiquitin B	NM_138895	5170.42	5358.57	1.03639
Fau	Finkel-Biskis-Reilly murine sarcoma virus (FBR-MuSV) ubiquitously expressed	NM_001012739 /// NM_001160231 /// NM_001160232 /// XM_001052979	5133.29	4995.68	-1.02754
Tpm4	Tropomyosin 4	NM_012678	4920.99	4825.74	-1.01974
Pgam1	phosphoglycerate mutase 1 (brain)	NM_053290 /// XM_001053034	4864.02	5085.36	1.04551
Calm1	calmodulin 1	NM_031969	4856.83	4975.99	1.02453
Fcgr2a /// LOC498276	Fc fragment of IgG, low affinity IIa, receptor (CD32) /// Fc gamma receptor II b	NM_001135992 /// NM_053843 /// XM_001077008	4834.33	5323.28	1.10114
Eif1	eukaryotic translation initiation factor 1	NM_001105837 /// XM_001081454 /// XM_213456	4826.74	4633.01	-1.04182
Lyz2	lysozyme 2	NM_012771	4821.84	4989.11	1.03469
Lox	lysyl oxidase	NM_017061	4821.61	4974.15	1.03164
Fn1	fibronectin 1	NM_019143	4820.16	4679.27	-1.03011
Timp1	TIMP metallopeptidase inhibitor 1	NM_053819	4817.49	5034.27	1.045
RGD1309537	similar to Myosin regulatory light chain 2-A, smooth muscle isoform (Myosin RLC-	NM_001135017	4811.82	4916.45	1.02174
Ybx1	Y box binding protein 1	NM_031563 /// XM_001055707	4690.31	4640.29	-1.01078
S100a10	S100 calcium binding protein A10	NM_031114	4652.32	4677.21	1.00535
Col3a1	collagen, type III, alpha 1	NM_032085	4620.93	4274.88	-1.08095
Tagln2	transgelin 2	NM_001013127	4616.13	4759.08	1.03097
Gpx1	glutathione peroxidase 1	NM_030826	4596.75	4845.96	1.05421
Timp2	TIMP metallopeptidase inhibitor 2	NM_021989	4545.43	4637.93	1.02035
Eno1	enolase 1, (alpha)	NM_001109908 /// NM_012554	4544.48	4420.11	-1.02814
Basp1	brain abundant, membrane attached signal protein 1	NM_022300 /// XM_001063291	4541.23	4353.52	-1.04312
Gnb2l1	guanine nucleotide binding protein (G protein), beta polypeptide 2 like 1	NM_130734	4456.31	4414.5	-1.00947
P4hb	prolyl 4-hydroxylase, beta polypeptide	NM_012998	4296.96	4354.63	1.01342
Ctsd	cathepsin D	NM_134334	4251.73	4405.12	1.03608
ND1	NADH dehydrogenase subunit 1	---	4237.7	4132.03	-1.02558
Uba52	ubiquitin A-52 residue ribosomal protein fusion product 1	NM_031687	4234.96	4178.69	-1.01347
Mmp12	matrix metallopeptidase 12	NM_053963	4203.77	4323.05	1.02838
Npc2	Niemann-Pick disease, type C2	NM_173118	4202.99	4309.49	1.02534
Actn1	actinin, alpha 1	NM_031005	4173.28	4026.28	-1.03651
Grem1	gremlin 1, cysteine knot superfamily, homolog (Xenopus laevis)	NM_019282	4168.85	4290.81	1.02925
Pgk1	phosphoglycerate kinase 1	NM_053291	4157.4	4215.24	1.01391
Col5a2	collagen, type V, alpha 2	XM_001061982 /// XM_343564	4136.51	3973.61	-1.041
Grn	granulin	NM_001145842 /// NM_017113	4089.76	4114.88	1.00614
Serpine1	serine (or cysteine) peptidase inhibitor, clade E, member 1	NM_012620	4071.56	3553.44	-1.14581
Arpc2	actin related protein 2/3 complex, subunit 2	NM_001106919 /// XM_001056906 /// XM_217432	4059.82	4087.11	1.00672
Lox	lysyl oxidase	NM_017061	4043.72	4031.68	-1.00298
Eef1b2	eukaryotic translation elongation factor 1 beta 2	NM_001108799 /// XM_001071102 /// XM_343580	4040.26	4124.59	1.02087
Prdx1	peroxiredoxin 1	NM_057114	4006.06	4189.8	1.04587
Rbm3	RNA binding motif (RNP1, RRM) protein 3	NM_053696 /// XM_001063211 /// XM_343773	3972.96	4067.71	1.02385
Eif4a1	eukaryotic translation initiation factor 4A1	NM_199372	3971.68	4124.49	1.03848
Igfbp7	insulin-like growth factor binding protein 7	NM_001013048	3955.74	3850.69	-1.02728
Cd14	CD14 molecule	NM_021744	3953.28	4473.74	1.13165
Tpi1	triosephosphate isomerase 1	NM_022922	3900.92	4080.6	1.04606
Ptma	prothymosin alpha	NM_021740	3893.9	4021.64	1.0328
Sdcbp	syndecan binding protein	NM_031986	3892.55	4138.04	1.06307
Pfn1	profilin 1	NM_022511	3845	3465.06	-1.10965
Rab1	RAB1, member RAS oncogene family	NM_031090	3811.12	3935.23	1.03257
Eef1g	eukaryotic translation elongation factor 1 gamma	NM_001004223 /// XM_001077937 /// XM_574616	3810.95	3939.33	1.03369
Anxa1	annexin A1	NM_012904	3800.83	3898.22	1.02562
Atp6v0c	ATPase, H+ transporting, lysosomal 16kDa, V0 subunit c	NM_130823	3794.25	3409.87	-1.11273
Ubb	ubiquitin B	NM_138895	3789.7	3944.34	1.04081
Cyp1b1	cytochrome P450, family 1, subfamily b, polypeptide 1	NM_012940	3750.67	3593.15	-1.04384
Dynll1	dynein light chain LC8-type 1	NM_053319	3740.2	3601.71	-1.03845
