# Supplementary material for: SOX9 regulated matrix proteins are increased in patients serum and correlate with severity of liver fibrosis
Source: Sci Rep. 2018 Dec 17;8:17905. doi: 10.1038/s41598-018-36037-4 (PMC6297163; doi:10.1038/s41598-018-36037-4)
Supplement: Supplementary file 3 — Supplementary dataset 1 [file 41598_2018_36037_MOESM3_ESM.xlsx]

## Sheet: Sheet1
Gene Symbol	Gene Title	RefSeq Transcript ID	M13_SERUM	M13_SOX9	M14_S1B	M14_ScC	M23_SC	M23_Si	Mean_Cntl	Mean_SOX	fc_M13	fc_M14	fc_M23	Average Fold Change	p.value		q.value.paired	p.value.not_paired	q.value.not_paired
RGD1564560	similar to RCK	NM_001109292 /// XM_001067324 /// XM_576400												-1.76519	1.97797e-05		0.605452	0.0336677	1
Aplp1	amyloid beta (A4) precursor-like protein 1	NM_001100802 /// XM_001075993 /// XM_001076010 /// XM_001076030 /// XM_577781												-1.54382	0.0221737		0.926302	0.147193	1
Dmpk	dystrophia myotonica-protein kinase	NM_001107484 /// XM_001066025 /// XM_218411												-1.53059	0.000195874		0.926302	0.0423267	1
Atrx	alpha thalassemia/mental retardation syndrome X-linked (RAD54 homolog, S. cerevi	NM_001105757 /// XM_001057806 /// XM_217570												-1.43677	0.00608884		0.926302	0.33576	1
LOC500300	similar to hypothetical protein MGC6835	NM_001024334												-1.39987	0.00104801		0.926302	0.294134	1
Col4a2	collagen, type IV, alpha 2	XM_001076134 /// XM_225043												-1.39137	0.00637238		0.926302	0.0509975	1
Rarg	retinoic acid receptor, gamma	NM_001135249 /// NM_001135250 /// XM_001062412 /// XM_001062469 /// XM_001062528												-1.37898	0.00463875		0.926302	0.0579728	1
Ncam1	neural cell adhesion molecule 1	NM_031521												-1.37614	0.00213981		0.926302	0.318479	1
Csnk2a1	casein kinase 2, alpha 1 polypeptide	NM_053824												-1.3725	0.00126945		0.926302	0.0719033	1
Msi2	Musashi homolog 2 (Drosophila)	XM_001081205 /// XM_340876												-1.37088	0.0100483		0.926302	0.377611	1
Ablim2	actin binding LIM protein family, member 2	NM_001001514												-1.35285	0.00240072		0.926302	0.320104	1
Sod3	superoxide dismutase 3, extracellular	NM_012880												-1.35153	0.00158029		0.926302	0.48086	1
Nr2f2	Nuclear receptor subfamily 2, group F, member 2	NM_080778												-1.34143	0.00385213		0.926302	0.0659722	1
RGD1562342	similar to RIKEN cDNA 1110012D08	NM_001109281 /// XM_001071441 /// XM_576141												-1.34041	0.00776848		0.926302	0.121804	1
Trim3	tripartite motif-containing 3	NM_031786												-1.33907	0.02866		0.926302	0.222049	1
Htr3b	5-hydroxytryptamine (serotonin) receptor 3b	NM_022189												-1.33454	0.0210458		0.926302	0.0292543	1
Aqp1	aquaporin 1	NM_012778												-1.33337	0.00132061		0.926302	0.119459	1
Pik3r2	phosphoinositide-3-kinase, regulatory subunit 2 (beta)	NM_022185												-1.33207	0.0188103		0.926302	0.233272	1
Sbk1	SH3-binding domain kinase 1	NM_147135												-1.33201	0.00745069		0.926302	0.170984	1
Calcoco1	calcium binding and coiled coil domain 1	NM_139190												-1.33195	0.00603463		0.926302	0.256865	1
Srcap	Snf2-related CREBBP activator protein	XM_001080260 /// XM_341932												-1.32849	0.0191198		0.926302	0.098765	1
Itga11	integrin, alpha 11	NM_001108156 /// XM_001075650 /// XM_236320												-1.32817	0.00221006		0.926302	0.488264	1
Lphn1	latrophilin 1	NM_022962												-1.32195	0.00145024		0.926302	0.116593	1
Gpx3	glutathione peroxidase 3	NM_022525												-1.31991	0.00396755		0.926302	0.151671	1
Clock	clock homolog (mouse)	NM_021856												-1.31889	0.00179876		0.926302	0.00702035	1
Atp2a2	ATPase, Ca++ transporting, cardiac muscle, slow twitch 2	NM_001110139 /// NM_001110823 /// NM_017290 /// NR_027839 /// XM_001079470												-1.31831	0.00528701		0.926302	0.0114236	1
Ahr	aryl hydrocarbon receptor	NM_013149												-1.31179	0.0113853		0.926302	0.0613682	1
Thy1	Thy-1 cell surface antigen	NM_012673												-1.31127	0.025194		0.926302	0.367856	1
Nmnat2	nicotinamide nucleotide adenylyltransferase 2	NM_001048042 /// XM_001071224 /// XM_213900												-1.31075	0.0318961		0.926302	0.138386	1
Ecm1	extracellular matrix protein 1	NM_053882												-1.31013	0.00640188		0.926302	0.012084	1
Lbp	lipopolysaccharide binding protein	NM_017208												-1.30971	0.00786733		0.926302	0.713267	1
Ptp4a3	protein tyrosine phosphatase 4a3	NM_001114405 /// XM_001069043 /// XM_001069094 /// XM_343259												-1.30935	0.00240638		0.926302	0.165422	1
Lgi3	leucine-rich repeat LGI family, member 3	NM_001107277 /// XM_001070695 /// XM_224337												-1.30884	0.00295047		0.926302	0.107138	1
RGD1309534	Similar to RIKEN cDNA 4931406C07	NM_001014206												-1.30759	0.0335664		0.926302	0.24616	1
Pla2g6	phospholipase A2, group VI (cytosolic, calcium-independent)	NM_001005560												-1.30685	0.00277575		0.926302	0.0893149	1
Tox	Thymocyte selection-associated high mobility group box	NM_001108654 /// XM_001063218 /// XM_342800												-1.30666	0.0146631		0.926302	0.0609586	1
Tulp2	tubby-like protein 2	NM_001012168												-1.30555	0.00527555		0.926302	0.0119945	1
Actn1	actinin, alpha 1	NM_031005												-1.30492	0.0169875		0.926302	0.201422	1
Clip2	CAP-GLY domain containing linker protein 2	NM_021997												-1.30418	0.0454639		0.926302	0.203613	1
Aoc3	amine oxidase, copper containing 3 (vascular adhesion protein 1)	NM_031582												-1.29926	0.00936191		0.926302	0.103211	1
Cspg4	chondroitin sulfate proteoglycan 4	NM_031022												-1.29781	0.00506585		0.926302	0.163889	1
Lrrc61	leucine rich repeat containing 61	NM_001109231 /// XM_001054222 /// XM_575462												-1.29737	0.040304		0.926302	0.218594	1
Itga3	Integrin alpha 3	NM_001108292 /// XM_001081309 /// XM_340884												-1.29649	0.00518812		0.926302	0.266636	1
LOC683626	similar to limb-bud and heart	NM_001129880 /// XM_001066790												-1.29599	0.00357637		0.926302	0.370561	1
RGD1308742	similar to Complement C5 precursor	XM_001080252 /// XM_342422												-1.29409	0.00894608		0.926302	0.0325546	1
Dock8	dedicator of cytokinesis 8	NM_001037793 /// XM_001056091 /// XM_001078906												-1.29365	0.00811212		0.926302	0.159996	1
Setd8 /// Setd8-ps1	SET domain containing (lysine methyltransferase) 8 /// SET domain containing (ly	XM_001072149 /// XM_001079016 /// XM_573394												-1.29171	0.0275995		0.926302	0.131633	1
Tenc1	tensin like C1 domain containing phosphatase (tensin 2)	NM_001108114 /// XM_001066149 /// XM_001066207 /// XM_001066264 /// XM_235710												-1.29155	0.0191574		0.926302	0.0903143	1
Ramp2	receptor (G protein-coupled) activity modifying protein 2	NM_031646 /// XM_001081831												-1.29095	0.00432367		0.926302	0.363322	1
Nags	N-acetylglutamate synthase	NM_001107053 /// XM_001081489 /// XM_220939												-1.28995	0.00760851		0.926302	0.138783	1
P2ry12	purinergic receptor P2Y, G-protein coupled 12	NM_022800												-1.28898	0.0481839		0.926302	0.15132	1
Igfbp5	insulin-like growth factor binding protein 5	NM_012817												-1.28864	0.0312441		0.926302	0.0780232	1
LOC366300 /// RGD1307986	hypothetical LOC366300 /// similar to RIKEN cDNA 5330414D10	XM_001060925 /// XR_005972 /// XR_009564												-1.28708	0.0215888		0.926302	0.212766	1
Pdlim7	PDZ and LIM domain 7	NM_173125												-1.28606	0.0211064		0.926302	0.156734	1
Pfkfb2	6-phosphofructo-2-kinase/fructose-2,6-biphosphatase 2	NM_001033964 /// NM_001033965 /// NM_080477												-1.28496	0.00435018		0.926302	0.0172321	1
Igj	immunoglobulin joining chain	XM_001081950 /// XM_001081951 /// XM_001081952 /// XM_341195												-1.28477	0.0149452		0.926302	0.038986	1
Usf2	upstream transcription factor 2	NM_031139 /// XM_001079341												-1.2833	0.0297959		0.926302	0.227093	1
Pnn	pinin, desmosome associated protein	NM_001109023 /// XM_001079732 /// XM_347237												-1.28192	0.00326497		0.926302	0.0341625	1
Afap1l2	actin filament associated protein 1-like 2	XM_001064140 /// XM_217643												-1.28186	0.00301931		0.926302	0.195608	1
Tbl1x	transducin (beta)-like 1 X-linked	NM_001106964 /// XM_001057805 /// XM_217623												-1.28152	0.00355132		0.926302	0.498009	1
Gabbr2	gamma-aminobutyric acid (GABA) B receptor 2	NM_031802												-1.28122	0.019743		0.926302	0.143764	1
Col1a1	collagen, type I, alpha 1	NM_053304 /// XM_001081230 /// XM_213440												-1.2811	0.0339379		0.926302	0.456277	1
LOC686310	similar to Ephrin type-B receptor 4 precursor (Tyrosine-protein kinase receptor	XM_001069322 /// XM_001069363 /// XM_001069404 /// XM_001069453												-1.27826	0.0112446		0.926302	0.51613	1
LOC313641	Perlecan	XR_005454 /// XR_009630												-1.27812	0.0399771		0.926302	0.181062	1
Ly6e	lymphocyte antigen 6 complex, locus E	NM_001017467												-1.27752	0.0131346		0.926302	0.541217	1
RGD1564952	similar to zinc finger, RAN-binding domain containing 3	XR_007587												-1.27624	0.00905455		0.926302	0.216741	1
Zfhx2	zinc finger homeobox 2	NM_001098803 /// XM_001054926 /// XM_001078359												-1.27617	0.0531128		0.926302	0.0841417	1
Lphn2	latrophilin 2	NM_134408												-1.27562	0.0157511		0.926302	0.0973942	1
Ubl5	ubiquitin-like 5	NM_001048243 /// XM_001077057 /// XM_576366												-1.27553	0.0199996		0.926302	0.266972	1
Ptms	parathymosin	NM_031975 /// XM_001062784												-1.27452	0.0105819		0.926302	0.188043	1
Acer2	alkaline ceramidase 2	NM_001107943 /// XM_001053269 /// XM_233138												-1.27445	0.00649947		0.926302	0.0457165	1
Hspb7	heat shock protein family, member 7 (cardiovascular)	NM_031607 /// XM_001072790 /// XM_342966												-1.27312	0.0122594		0.926302	0.361224	1
Dlk1	delta-like 1 homolog (Drosophila)	NM_053744												-1.27263	0.0065982		0.926302	0.0198871	1
Maz	MYC-associated zinc finger protein (purine-binding transcription factor)	NM_001110319												-1.27195	0.0382089		0.926302	0.149669	1
Mfhas1	malignant fibrous histiocytoma amplified sequence 1	NM_001107316 /// XM_001058880 /// XM_224916												-1.27108	0.0159281		0.926302	0.0246998	1
Trim44	Tripartite motif-containing 44	NM_001013203												-1.27073	0.00871978		0.926302	0.135725	1
Rnf207	ring finger protein 207	XM_001075996												-1.27014	0.004982		0.926302	0.0124403	1
RGD1310810	similar to RIKEN cDNA 4930444A02	NM_001024883												-1.27002	0.00450922		0.926302	0.125322	1
Usp2	ubiquitin specific peptidase 2	NM_053774												-1.26973	0.0178814		0.926302	0.0453163	1
Banf1	barrier to autointegration factor 1	NM_053631												-1.26941	0.0320102		0.926302	0.243422	1
Ubl5	ubiquitin-like 5	NM_001048243 /// XM_001077057 /// XM_576366												-1.26853	0.0415319		0.926302	0.236615	1
Sorbs3	sorbin and SH3 domain containing 3	NM_001005762												-1.26844	0.0177278		0.926302	0.0814195	1
Raph1	Ras association (RalGDS/AF-6) and pleckstrin homology domains 1	NM_001108798 /// XM_001070281 /// XM_343579												-1.26736	0.00352381		0.926302	0.00913802	1
Rogdi	rogdi homolog (Drosophila)	NM_001024864												-1.26542	0.0365601		0.926302	0.321779	1
Acta2	smooth muscle alpha-actin	NM_031004 /// XM_001079913												-1.26469	0.0290548		0.926302	0.203058	1
Gata6	GATA binding protein 6	NM_019185 /// XM_001072268												-1.26406	0.00679166		0.926302	0.0358274	1
Col4a1	collagen, type IV, alpha 1	NM_001135009 /// XM_001067473 /// XM_214400												-1.264	0.0472188		0.926302	0.123179	1
Prr12	proline rich 12	XM_001080668 /// XM_341852												-1.26391	0.0110507		0.926302	0.193532	1
Slco1a4	solute carrier organic anion transporter family, member 1a4	NM_131906												-1.26377	0.0131621		0.926302	0.0378978	1
RGD1566254	RGD1566254	XM_001075078 /// XM_579948												-1.26336	0.00601459		0.926302	0.136681	1
Pdk2	pyruvate dehydrogenase kinase, isozyme 2	NM_030872 /// XM_001081306												-1.26316	0.00495048		0.926302	0.171233	1
Mtus1	mitochondrial tumor suppressor 1	NM_178093 /// XM_001064538 /// XM_573915												-1.2631	0.00858682		0.926302	0.0387341	1
Papola	poly (A) polymerase alpha	NM_001108056 /// XM_001069675 /// XM_001069715 /// XM_001069753 /// XM_001069793												-1.26238	0.00437488		0.926302	0.0140744	1
Ncstn	nicastrin	NM_001034026 /// NM_001034027 /// NM_174864												-1.26217	0.0351304		0.926302	0.0949614	1
Prap1	proline-rich acidic protein 1	NM_031669												-1.26208	0.00529457		0.926302	0.0290987	1
Zbtb24	zinc finger and BTB domain containing 24	NM_001098667 /// XM_345114												-1.26171	0.00534871		0.926302	0.0204804	1
Sept9	septin 9	NM_001113497 /// NM_031837 /// NM_176856												-1.26155	0.0382981		0.926302	0.0818389	1
RGD1308759	similar to KIAA0892 protein	NM_001106077 /// XM_001069582 /// XM_214306												-1.26151	0.00955616		0.926302	0.171405	1
Gpr114	G protein-coupled receptor 114	NM_001107410 /// XM_001061414 /// XM_240979												-1.26122	0.0478877		0.926302	0.148104	1
Rassf3	Ras association (RalGDS/AF-6) domain family member 3	NM_001108747 /// XM_001081068 /// XM_343213												-1.26055	0.00616513		0.926302	0.240632	1
Zbtb39	zinc finger and BTB domain containing 39	NM_001130537 /// XM_001056869 /// XM_234781												-1.25951	0.00980024		0.926302	0.0244245	1
Olr416	olfactory receptor 416	NM_001000387												-1.2586	0.00875848		0.926302	0.0238541	1
Vps13d	vacuolar protein sorting 13D (yeast)	NM_001108006 /// XM_001073610 /// XM_233792												-1.25854	0.00565158		0.926302	0.0309004	1
Nbl1	neuroblastoma, suppression of tumorigenicity 1	NM_031609												-1.25821	0.0329454		0.926302	0.174839	1
Rdh5	retinol dehydrogenase 5	XM_345770												-1.25725	0.0184386		0.926302	0.340547	1
LOC688721	similar to leucine rich repeat and fibronectin type III domain containing 4	NM_001109508 /// XM_001070693 /// XM_001070734												-1.25612	0.0475122		0.926302	0.0836898	1
Itgbl1	integrin, beta-like 1	NM_001017505												-1.25518	0.00809327		0.926302	0.0131428	1
Stat3	signal transducer and activator of transcription 3	NM_012747												-1.25388	0.0317996		0.926302	0.176694	1
Irak4	interleukin-1 receptor-associated kinase 4	NM_001106791 /// XM_001058330 /// XM_217026												-1.25359	0.0193232		0.926302	0.0688977	1
Gpkow	G patch domain and KOW motifs	NM_001109381 /// XM_001054977 /// XM_001055037 /// XM_001055091 /// XM_001059171												-1.2535	0.0379641		0.926302	0.228009	1
Tcfap2a	transcription factor AP-2, alpha	NM_001107345 /// XM_001062658 /// XM_225238												-1.2535	0.0323503		0.926302	0.309105	1
Praf2	PRA1 domain family, member 2	NM_001109013 /// XM_001058767 /// XM_346274												-1.25329	0.0554551		0.926302	0.161077	1
Prelp	proline arginine-rich end leucine-rich repeat protein	NM_053385 /// XM_001061571												-1.25216	0.00941652		0.926302	0.534257	1
Ak1	adenylate kinase 1	NM_024349 /// XM_001053025												-1.25123	0.0120395		0.926302	0.348787	1
Dmrt2	doublesex and mab-3 related transcription factor 2	NM_001107597 /// XM_001080139 /// XM_219927												-1.25048	0.00907975		0.926302	0.0807399	1
Gatad2b	GATA zinc finger domain containing 2B	NM_001024888												-1.25	0.00576755		0.926302	0.104514	1
Lmod1	leiomodin 1 (smooth muscle)	NM_001107179 /// XM_001062822 /// XM_222660												-1.24984	0.0202156		0.926302	0.101285	1
Homer1	homer homolog 1 (Drosophila)	NM_031707 /// XM_001068911												-1.24972	0.0207661		0.926302	0.068657	1
Agpat1	1-acylglycerol-3-phosphate O-acyltransferase 1 (lysophosphatidic acid acyltransf	NM_212458												-1.2496	0.0404772		0.926302	0.219459	1
Fosb /// Fosl2	FBJ osteosarcoma oncogene B /// fos-like antigen 2	NM_001013146 /// NM_012954 /// XM_001052980 /// XM_001057199 /// XM_001075659												-1.24942	0.0295664		0.926302	0.10417	1
Cyp26b1	cytochrome P450, family 26, subfamily b, polypeptide 1	NM_181087												-1.24849	0.0303988		0.926302	0.240452	1
Tmem150	transmembrane protein 150	NM_139107												-1.24815	0.0130226		0.926302	0.14817	1
Flt1	fms-related tyrosine kinase 1	NM_019306												-1.24718	0.0164509		0.926302	0.4451	1
RGD1308195	similar to secreted Ly6/uPAR related protein 2	NM_001130551 /// XM_001073673 /// XM_235419												-1.24676	0.0251037		0.926302	0.0980437	1
Dci	dodecenoyl-Coenzyme A delta isomerase (3,2 trans-enoyl-Coenzyme A isomerase)	NM_017306												-1.24659	0.00727284		0.926302	0.062023	1
Nrp1	neuropilin 1	NM_145098												-1.24653	0.0233935		0.926302	0.410836	1
Hand2	heart and neural crest derivatives expressed 2	NM_022696												-1.24603	0.0163093		0.926302	0.071521	1
Atp6v1g2	ATPase, H+ transporting, lysosomal V1 subunit G2	NM_212490												-1.24583	0.0245954		0.926302	0.0487895	1
Sh3tc2	SH3 domain and tetratricopeptide repeats 2	XM_001059165 /// XM_225887												-1.24548	0.0148215		0.926302	0.0432587	1
Zc4h2	Zinc finger, C4H2 domain containing	NM_001126374 /// XM_001067100 /// XM_346320												-1.24497	0.00714476		0.926302	0.03254	1
Stat6	Signal transducer and activator of transcription 6	NM_001044250 /// XM_001057138 /// XM_001057192 /// XM_343223												-1.24473	0.0173256		0.926302	0.245834	1
Slc7a1	solute carrier family 7 (cationic amino acid transporter, y+ system), member 1	NM_013111												-1.24452	0.0122994		0.926302	0.131205	1
Khsrp	KH-type splicing regulatory protein	NM_133602												-1.24393	0.0068096		0.926302	0.0815352	1
Fam100a	family with sequence similarity 100, member A	NM_001007668												-1.24376	0.0179172		0.926302	0.235703	1
Fgf18	fibroblast growth factor 18	NM_019199												-1.24361	0.0221767		0.926302	0.175843	1
Hspb6	heat shock protein, alpha-crystallin-related, B6	NM_138887												-1.24357	0.00570503		0.926302	0.201077	1
Kif7	Kinesin family member 7	XM_001065361 /// XM_218828												-1.24351	0.0243326		0.926302	0.372207	1
Nucb1	nucleobindin 1	NM_053463												-1.24325	0.0555721		0.926302	0.0825274	1
Nol4	nucleolar protein 4	NM_001107401 /// XM_001053890 /// XM_226125												-1.24314	0.0334158		0.926302	0.0514391	1
Mki67	antigen identified by monoclonal antibody Ki-67	XM_001056221 /// XM_225460												-1.24299	0.0319908		0.926302	0.610947	1
Ppp2r1a	protein phosphatase 2 (formerly 2A), regulatory subunit A, alpha isoform	NM_057140												-1.2423	0.0509662		0.926302	0.319285	1
Nxph1	neurexophilin 1	NM_012994												-1.24223	0.0271213		0.926302	0.0476312	1
Ppp1r14a	protein phosphatase 1, regulatory (inhibitor) subunit 14A	NM_130403												-1.24196	0.013083		0.926302	0.382083	1
Actn3	actinin alpha 3	NM_133424												-1.24099	0.025329		0.926302	0.156346	1
Pbx4	pre-B-cell leukemia homeobox 4	NM_001108399 /// XM_001069955 /// XM_341418												-1.24068	0.00774798		0.926302	0.0989571	1
Ocln	occludin	NM_031329												-1.24055	0.0193654		0.926302	0.543039	1
RGD1310686	similar to chromosome 16 open reading frame 5	NM_001008360												-1.24041	0.0245236		0.926302	0.0506063	1
Dmwd /// Rshl1	dystrophia myotonica, WD repeat containing /// radial spokehead-like 1	NM_001024748 /// XM_001056337 /// XM_001075375												-1.24035	0.00651423		0.926302	0.120172	1
Bub1b	budding uninhibited by benzimidazoles 1 homolog, beta (S. cerevisiae)	XM_001080736 /// XM_342494												-1.24004	0.0475731		0.926302	0.512536	1
Pdlim3	PDZ and LIM domain 3	NM_053650												-1.24	0.0136668		0.926302	0.433565	1
RGD1307569	similar to Protein C21orf63 homolog precursor	XM_001073261 /// XM_340966												-1.23892	0.011199		0.926302	0.379186	1
Sparc	secreted protein, acidic, cysteine-rich (osteonectin)	NM_012656												-1.23876	0.0154281		0.926302	0.206701	1
Tmem135	transmembrane protein 135	NM_001013896												-1.23704	0.0103464		0.926302	0.0453093	1
Plscr3	phospholipid scramblase 3	NM_001012139												-1.23624	0.0159642		0.926302	0.341661	1
Eif2c1	eukaryotic translation initiation factor 2C, 1	XM_001058138 /// XM_233544												-1.23532	0.0126225		0.926302	0.141373	1
Lgi3	leucine-rich repeat LGI family, member 3	NM_001107277 /// XM_001070695 /// XM_224337												-1.23524	0.0210185		0.926302	0.0449364	1
Ccdc117	coiled-coil domain containing 117	NM_001017502												-1.23496	0.010882		0.926302	0.0253927	1
Gtpbp1	GTP binding protein 1	NM_001130496 /// XM_001075613 /// XM_001075632 /// XM_001075657 /// XM_001075683												-1.23492	0.0211419		0.926302	0.268728	1
Igfbp5	insulin-like growth factor binding protein 5	NM_012817												-1.23433	0.0171234		0.926302	0.0334849	1
Mecp2	methyl CpG binding protein 2	NM_022673												-1.23394	0.012816		0.926302	0.0262731	1
LOC682861	similar to adenomatosis polyposis coli down-regulated 1	XM_001063452												-1.23359	0.0164096		0.926302	0.245762	1
Shpk	sedoheptulokinase	NM_001033682												-1.23309	0.0297758		0.926302	0.223758	1
LOC683788	similar to Fascin (Singed-like protein)	NM_001100806 /// XM_001064232 /// XM_001064289												-1.23255	0.0286718		0.926302	0.188116	1
Itga9	integrin alpha 9	XM_001061864 /// XM_001077270												-1.23117	0.0114605		0.926302	0.175605	1
RGD1309930	similar to 2810022L02Rik protein	NM_001014102 /// XR_000311												-1.23075	0.0081716		0.926302	0.0463041	1
Ubp1	upstream binding protein 1 (LBP-1a)	XM_001076644 /// XM_238562												-1.2307	0.0070622		0.926302	0.105359	1
Wisp2	WNT1 inducible signaling pathway protein 2	NM_031590												-1.23028	0.0131081		0.926302	0.604751	1
Grina	glutamate receptor, ionotropic, N-methyl D-aspartate-associated protein 1 (gluta	NM_153308												-1.2301	0.0350235		0.926302	0.160025	1
Rapgefl1	Rap guanine nucleotide exchange factor (GEF)-like 1	XM_001081409 /// XM_239336												-1.22996	0.0196959		0.926302	0.390595	1
Sftpa1	surfactant protein A1	NM_017329 /// XM_001067268												-1.22955	0.0172673		0.926302	0.0808719	1
Prph2	peripherin 2	NM_013021												-1.22943	0.0553933		0.926302	0.0828522	1
Prkaca	protein kinase, cAMP-dependent, catalytic, alpha	NM_001100922 /// XM_001072411 /// XM_341661												-1.22912	0.0126127		0.926302	0.10117	1
Argbp2	Arg/Abl-interacting protein ArgBP2	NM_053770												-1.22906	0.0431466		0.926302	0.789947	1
Kalrn	kalirin, RhoGEF kinase	NM_032062												-1.22845	0.0192433		0.926302	0.0722308	1
Bmp3	bone morphogenetic protein 3	NM_017105												-1.22769	0.0268366		0.926302	0.0594831	1
Fam111a	family with sequence similarity 111, member A	NM_001109163 /// XM_001076464 /// XM_574627												-1.22742	0.0494608		0.926302	0.879137	1
Smtn	smoothelin	NM_001013049 /// XM_001061663 /// XM_001066720 /// XM_214078												-1.22702	0.0305677		0.926302	0.0412943	1
Pmfbp1	polyamine modulated factor 1 binding protein 1	NM_134393												-1.22681	0.0106383		0.926302	0.024469	1
Cit	Citron (rho-interacting, serine/threonine kinase 21)	NM_001029911												-1.22628	0.0160262		0.926302	0.0511704	1
Col4a1	collagen, type IV, alpha 1	NM_001135009 /// XM_001067473 /// XM_214400												-1.22606	0.0441125		0.926302	0.127191	1
Hyou1	hypoxia up-regulated 1	NM_001034028 /// NM_138867												-1.2258	0.0370046		0.926302	0.10039	1
Ehd3	EH-domain containing 3	NM_138890												-1.22571	0.0224357		0.926302	0.378463	1
Pip5k1a	phosphatidylinositol-4-phosphate 5-kinase, type 1, alpha	NM_001042621												-1.22499	0.0428223		0.926302	0.182312	1
G7c	G7c protein	NM_212499												-1.22488	0.0404809		0.926302	0.0769247	1
Phf17	PHD finger protein 17	NM_001107670 /// XM_001063425 /// XM_227074												-1.22461	0.0161816		0.926302	0.0769969	1
Smarca4	SWI/SNF related, matrix associated, actin dependent regulator of chromatin, subf	NM_134368 /// XM_001073453 /// XM_343358												-1.2246	0.0144876		0.926302	0.230624	1
Irf2	interferon regulatory factor 2	NM_001047086 /// XM_001060435 /// XM_214350												-1.22425	0.027146		0.926302	0.0349628	1
Myo1e	myosin IE	NM_173101 /// XM_001055455												-1.22416	0.0112275		0.926302	0.192643	1
Fzd2	frizzled homolog 2 (Drosophila)	NM_172035												-1.22361	0.00835619		0.926302	0.529313	1
Trpc6	transient receptor potential cation channel, subfamily C, member 6	NM_053559												-1.22341	0.0259988		0.926302	0.626602	1
Fam168a	family with sequence similarity 168, member A	NM_001108494 /// XM_001067261 /// XM_341892												-1.22328	0.0193356		0.926302	0.086614	1
Sept6	septin 6	XM_001062917 /// XM_001077761												-1.22298	0.0144458		0.926302	0.540091	1
Tcf3	transcription factor 3	NM_001107865 /// XM_001065007 /// XM_001065059 /// XM_232064												-1.22287	0.0108434		0.926302	0.114672	1
Tnks1bp1	tankyrase 1 binding protein 1	XM_001069984 /// XM_215763												-1.2228	0.0147876		0.926302	0.121672	1
Grin3a	glutamate receptor, ionotropic, N-methyl-D-aspartate 3A	---												-1.22277	0.0293475		0.926302	0.0598633	1
U2af2	U2 small nuclear ribonucleoprotein auxiliary factor (U2AF) 2	XM_001059746 /// XM_001059801 /// XM_001059867 /// XM_001060001 /// XM_001060064												-1.22273	0.0219804		0.926302	0.0496988	1
Raver1	ribonucleoprotein, PTB-binding 1	NM_001013939												-1.22233	0.0424379		0.926302	0.145429	1
LOC503192	zinc finger protein ZFP	XM_001077756 /// XM_578715												-1.22198	0.0258156		0.926302	0.375411	1
Lrp5	low density lipoprotein receptor-related protein 5	NM_001106321 /// XM_001067386 /// XM_215187												-1.22184	0.0315422		0.926302	0.205669	1
Shisa4	shisa homolog 4 (Xenopus laevis)	NM_001077826 /// XM_001062943 /// XM_341125												-1.22175	0.0130103		0.926302	0.13642	1
LOC100125365	hypothetical protein LOC100125365	---												-1.22167	0.0126123		0.926302	0.217765	1
LOC679368	similar to carboxylesterase 5	XM_001056053												-1.22156	0.0277142		0.926302	0.0801953	1
Lmf2	lipase maturation factor 2	NM_001079939 /// XM_001054945 /// XM_235561												-1.22143	0.0108577		0.926302	0.0916475	1
Amotl1	angiomotin-like 1	NM_001108126 /// XM_001074080 /// XM_235827												-1.22103	0.0429126		0.926302	0.148053	1
Glb1l2	galactosidase, beta 1-like 2	XM_001053731 /// XM_578717												-1.221	0.0292153		0.926302	0.367796	1
Eif2c1	eukaryotic translation initiation factor 2C, 1	XM_001058138 /// XM_233544												-1.22092	0.018088		0.926302	0.147888	1
Mpped2	metallophosphoesterase domain containing 2	NM_198778												-1.2207	0.026726		0.926302	0.133636	1
Slc7a4	solute carrier family 7 (cationic amino acid transporter, y+ system), member 4	NM_001107078 /// XM_001063615 /// XM_221263												-1.22057	0.0371878		0.926302	0.114308	1
Tgfb3	transforming growth factor, beta 3	NM_013174												-1.22025	0.0138361		0.926302	0.56019	1
Clstn2	calsyntenin 2	NM_134377												-1.22021	0.0138396		0.926302	0.0215251	1
Uba1	ubiquitin-like modifier activating enzyme 1	NM_001014080												-1.2192	0.0343039		0.926302	0.118881	1
LOC685205 /// LOC688702 /// RGD1561558 /// RGD1565430 /// RGD1566225	similar to RIKEN cDNA 1700001F22 /// similar to RIKEN cDNA 1700001F22 /// simila	XM_001054049 /// XM_001062796 /// XM_001066357 /// XM_001067988 /// XM_001068143												-1.21878	0.00912556		0.926302	0.0493481	1
Fam98b	family with sequence similarity 98, member B	XM_001080684 /// XM_575208												-1.21876	0.0460523		0.926302	0.205962	1
Abca2	ATP-binding cassette, sub-family A (ABC1), member 2	NM_024396												-1.21862	0.0238627		0.926302	0.275123	1
Npepl1	aminopeptidase-like 1	NM_001107806 /// XM_001055241 /// XM_230892												-1.2186	0.0153126		0.926302	0.200871	1
Nyw1	ischemia related factor NYW-1	NM_001134341 /// XM_001069191 /// XM_001069366 /// XM_001073596												-1.2182	0.0198963		0.926302	0.169226	1
Actn4	actinin alpha 4	NM_031675												-1.21723	0.0308783		0.926302	0.123214	1
Cdca2	cell division cycle associated 2	NM_001107273 /// XM_001068286 /// XM_001068337 /// XM_001074706 /// XM_224308												-1.21718	0.0426606		0.926302	0.602804	1
Bmyc	brain expressed myelocytomatosis oncogene	NM_001013163												-1.21685	0.0212187		0.926302	0.457982	1
RGD1304737	similar to KIAA1086 protein	XM_001070148 /// XM_234923												-1.21671	0.024535		0.926302	0.0432271	1
Elovl6	ELOVL family member 6, elongation of long chain fatty acids (yeast)	NM_134383 /// XM_001075165												-1.2167	0.0178514		0.926302	0.0308119	1
Nrgn	neurogranin	NM_024140												-1.21639	0.0162311		0.926302	0.120357	1
Rpa1	Replication protein A1	NM_001047843 /// XM_001080467 /// XM_213389												-1.21574	0.0242214		0.926302	0.100637	1
Plxnc1	plexin C1	NM_001108744 /// XM_001080408 /// XM_343200												-1.21573	0.0108262		0.926302	0.780416	1
Scaf1	SR-related CTD-associated factor 1	NM_019384												-1.21549	0.0356664		0.926302	0.310006	1
Scnn1a	sodium channel, nonvoltage-gated, type I, alpha	NM_031548												-1.21537	0.0132985		0.926302	0.0278866	1
Fbxo5	F-box protein 5	NM_001106206 /// XM_001065873 /// XM_214756												-1.21532	0.0108066		0.926302	0.349539	1
Zeb2	zinc finger E-box binding homeobox 2	NM_001033701												-1.21484	0.0540642		0.926302	0.271244	1
Ank3	ankyrin 3, epithelial	NM_001033984 /// NM_031805												-1.21476	0.0415047		0.926302	0.0868353	1
Tln1	talin 1	NM_001039025 /// XM_001053379 /// XM_001069865												-1.21452	0.0553228		0.926302	0.215565	1
Susd2	sushi domain containing 2	NM_001106381 /// XM_001079843 /// XM_215372												-1.21444	0.0241792		0.926302	0.259749	1
R3hdm2	R3H domain containing 2	NM_001130557 /// XM_001056644 /// XM_343221												-1.21366	0.0111996		0.926302	0.0853797	1
Cnpy3	canopy 3 homolog (zebrafish)	NM_001134710 /// XM_001062678 /// XM_001065691												-1.21329	0.0150388		0.926302	0.145604	1
Hnrnpul1	heterogeneous nuclear ribonucleoprotein U-like 1	NM_001108477 /// XM_001070479 /// XM_001070561 /// XM_001070607 /// XM_001070649												-1.21269	0.0144536		0.926302	0.0904607	1
Lmo7	LIM domain 7	NM_001001515												-1.21261	0.0288767		0.926302	0.0770035	1
Nope	neighbor of Punc E11	NM_001108767 /// XM_001076376 /// XM_343412												-1.21257	0.0127206		0.926302	0.673963	1
Znf609	zinc finger protein 609	XM_001076726 /// XM_343738												-1.21252	0.0136777		0.926302	0.304382	1
Neu3	sialidase 3 (membrane sialidase)	NM_054010												-1.21184	0.0392692		0.926302	0.205593	1
Hyal3	hyaluronoglucosaminidase 3	NM_207599												-1.21108	0.018849		0.926302	0.151175	1
Rpp25	ribonuclease P 25 subunit (human)	NM_001012124												-1.21053	0.0422559		0.926302	0.498499	1
RT1-A3	RT1 class I, A3	NM_001008830												-1.21043	0.0429532		0.926302	0.201139	1
Mark2	MAP/microtubule affinity-regulating kinase 2	NM_021699												-1.21037	0.0405316		0.926302	0.108147	1
Pde5a	phosphodiesterase 5A, cGMP-specific	NM_133584 /// XM_001074236 /// XM_001074257												-1.21032	0.0157239		0.926302	0.107654	1
Vipr1	vasoactive intestinal peptide receptor 1	NM_012685												-1.20966	0.0372566		0.926302	0.0514148	1
LOC679869 /// LOC683733	similar to transcription factor 7-like 2, T-cell specific, HMG-box /// similar t	XM_001054787 /// XM_001054844 /// XM_001072074 /// XM_001072106 /// XM_001072143												-1.20952	0.0136367		0.926302	0.28397	1
Cdkn1a	cyclin-dependent kinase inhibitor 1A (p21, Cip1)	NM_080782												-1.20944	0.0110439		0.926302	0.660722	1
Zap70	zeta-chain (TCR) associated protein kinase	NM_001012002												-1.20919	0.0525347		0.926302	0.0794756	1
Sema4b	sema domain, immunoglobulin domain (Ig), transmembrane domain (TM) and short cyt	XM_001065817 /// XM_001065984												-1.2091	0.021011		0.926302	0.337329	1
Pkp4	plakophilin 4	NM_001106482 /// XM_001058290 /// XM_215733												-1.20888	0.017769		0.926302	0.327021	1
Dock3	dedicator of cyto-kinesis 3	NM_001108184 /// XM_001072178 /// XM_236616												-1.20871	0.0152687		0.926302	0.123478	1
Ppif	peptidylprolyl isomerase F (cyclophilin F)	NM_172243												-1.20806	0.0189234		0.926302	0.221013	1
Shc2	SHC (Src homology 2 domain containing) transforming protein 2	NM_001108065 /// XM_001077415 /// XM_234904												-1.20761	0.0320786		0.926302	0.0922226	1
Igha	immunoglobulin heavy chain, alpha	---												-1.20737	0.0114226		0.926302	0.0230709	1
Agtpbp1	ATP/GTP binding protein 1	NM_001106100 /// XM_001061502 /// XM_214420												-1.20721	0.0125521		0.926302	0.0439791	1
Prkca	protein kinase C, alpha	NM_001105713 /// XM_001081588 /// XM_343975												-1.2071	0.0215895		0.926302	0.25353	1
Scamp3	secretory carrier membrane protein 3	XM_001074344 /// XM_342279												-1.20659	0.0202645		0.926302	0.151669	1
Sox4	SRY (sex determining region Y)-box 4	XM_001068302 /// XM_344594												-1.20619	0.013461		0.926302	0.64803	1
Zfpm2	Zinc finger protein, multitype 2	NM_001130501 /// XM_001062676 /// XM_235253												-1.20565	0.0130549		0.926302	0.0268493	1
Larp6	La ribonucleoprotein domain family, member 6	NM_001108154 /// XM_001075260 /// XM_236338												-1.20548	0.0150202		0.926302	0.347532	1
Rab5b	RAB5B, member RAS oncogene family	NM_001079936 /// XM_001071247 /// XM_213824												-1.20541	0.0120578		0.926302	0.10544	1
Muc10	mucin 10, submandibular gland salivary mucin	NM_133513												-1.20539	0.033046		0.926302	0.0773714	1
Sgsm3	small G protein signaling modulator 3	NM_198787												-1.20534	0.0202631		0.926302	0.0446905	1
Gabrb1	gamma-aminobutyric acid (GABA) A receptor, beta 1	NM_012956												-1.20512	0.0164306		0.926302	0.0645077	1
Marcksl1	MARCKS-like 1	NM_030862												-1.20496	0.0269256		0.926302	0.451012	1
Fbxo15	F-box protein 15	NM_001108436 /// XM_001061789 /// XM_341633												-1.20489	0.0123862		0.926302	0.0806038	1
Clptm1	cleft lip and palate associated transmembrane protein 1	NM_001106232 /// XM_001067335 /// XM_214859												-1.20487	0.0248557		0.926302	0.18897	1
Sort1	sortilin 1	NM_031767 /// XM_001070445 /// XM_001070486 /// XM_001076150 /// XM_342317												-1.20472	0.0201086		0.926302	0.0478141	1
RGD1563612	similar to testhymin	XM_001055704 /// XM_575380												-1.20461	0.0451106		0.926302	0.0847784	1
Espl1	extra spindle poles like 1 (S. cerevisiae)	XM_001067790 /// XM_235691												-1.2046	0.0429437		0.926302	0.448221	1
Tpm1	tropomyosin 1, alpha	NM_001034068 /// NM_001034069 /// NM_001034070 /// NM_001034071 /// NM_001034072												-1.2046	0.0454731		0.926302	0.599341	1
Chid1	Chitinase domain containing 1	NM_001047854 /// XM_001063096 /// XM_215122												-1.2043	0.0507523		0.926302	0.130804	1
Lama2	laminin, alpha 2	XM_001062273 /// XM_219866												-1.20386	0.0191874		0.926302	0.097665	1
Arl10	ADP-ribosylation factor-like 10	NM_207165												-1.20344	0.0198819		0.926302	0.0771987	1
Leng1	leukocyte receptor cluster (LRC) member 1	NM_001106218 /// XM_001066214 /// XM_214797												-1.20323	0.0193212		0.926302	0.0382884	1
Zfp36l2	zinc finger protein 36, C3H type-like 2	NM_001036626 /// XM_001060793												-1.20291	0.0128044		0.926302	0.116996	1
Pde4a	phosphodiesterase 4A, cAMP-specific (phosphodiesterase E2 dunce homolog, Drosoph	NM_013101												-1.20257	0.032992		0.926302	0.0879094	1
Pigq	phosphatidylinositol glycan anchor biosynthesis, class Q	NM_001007607												-1.20239	0.0376922		0.926302	0.107519	1
Ch25h	cholesterol 25-hydroxylase	NM_001025415												-1.20238	0.0432905		0.926302	0.383671	1
Cep72	centrosomal protein 72kDa	XM_001056326 /// XM_217737												-1.20232	0.0383962		0.926302	0.199706	1
Aif1l	allograft inflammatory factor 1-like	NM_001108578 /// XM_001077954 /// XM_342410												-1.20211	0.0142652		0.926302	0.017859	1
Fgf2	fibroblast growth factor 2	NM_019305												-1.2015	0.0130558		0.926302	0.273249	1
Pkp2	plakophilin 2	NM_001100499 /// XM_001065241 /// XM_213560												-1.20124	0.0214745		0.926302	0.0392399	1
Zadh2	zinc binding alcohol dehydrogenase, domain containing 2	NM_001106129 /// XM_001060611 /// XM_214526												-1.20115	0.0193595		0.926302	0.0518739	1
RGD1306404	similar to mKIAA1402 protein	NM_001106574 /// XM_001056833 /// XM_216063												-1.20107	0.0274954		0.926302	0.0834775	1
Nav2	neuron navigator 2	XM_001080281 /// XM_001080288 /// XM_341864												-1.20089	0.0223001		0.926302	0.0298755	1
Stk4	serine/threonine kinase 4	NM_001107800 /// XM_001070199 /// XM_230833												-1.20084	0.0551834		0.926302	0.578871	1
Slc6a2	solute carrier family 6 (neurotransmitter transporter, noradrenalin), member 2	NM_031343												-1.20071	0.0133322		0.926302	0.168691	1
Smg5	Smg-5 homolog, nonsense mediated mRNA decay factor (C. elegans)	XM_001059906 /// XM_001073887												-1.20022	0.0264658		0.926302	0.099192	1
RGD1309634	hypothetical LOC305452	XM_001059938 /// XM_223536												-1.20011	0.0150404		0.926302	0.296834	1
Golga4	golgi autoantigen, golgin subfamily a, 4	XM_001061798 /// XM_001077249												1.20024	0.0434403		0.926302	0.382465	1
Prl8a9	prolactin family 8, subfamily a, member 9	NM_134385												1.20046	0.0424356		0.926302	0.173286	1
Hsf2	Heat shock factor 2	NM_031694												1.20052	0.0144409		0.926302	0.0356082	1
Lhfpl2	lipoma HMGIC fusion partner-like 2	NM_001106402 /// XM_001067029 /// XM_226668												1.20129	0.0132631		0.926302	0.225	1
Lrrc39	leucine rich repeat containing 39	NM_001109637 /// XM_001073285 /// XM_001077333												1.20133	0.0218423		0.926302	0.119992	1
Serpina3k	serine (or cysteine) peptidase inhibitor, clade A, member 3K	NM_012657												1.20156	0.0214159		0.926302	0.086136	1
Tcfcp2l1	transcription factor CP2-like 1	NM_001107170 /// XM_001053359 /// XM_222570												1.20202	0.0401379		0.926302	0.21461	1
Bcl2l14	Bcl2-like 14 (apoptosis facilitator)	NM_001024338												1.20212	0.0364337		0.926302	0.119878	1
LOC360990	similar to ubiquitin specific protease 34	XR_005456 /// XR_009611												1.20216	0.0413761		0.926302	0.0743486	1
Sftpb	surfactant protein B	NM_138842												1.20218	0.0137152		0.926302	0.0256115	1
Zhx3	Zinc fingers and homeoboxes 3	NM_001047097 /// XM_001057189 /// XM_001068695 /// XM_001068743 /// XM_230811												1.20282	0.0228465		0.926302	0.124001	1
siat7D	Alpha-2,6-sialyltransferase ST6GalNAc IV	XM_001080040												1.20393	0.0138325		0.926302	0.0486125	1
March11	membrane-associated ring finger (C3HC4) 11	NM_001101828 /// XM_001064047 /// XM_574883												1.20439	0.0129647		0.926302	0.0651866	1
Ncr3	natural cytotoxicity triggering receptor 3	NM_181822												1.20459	0.0124662		0.926302	0.0536327	1
LOC683722	similar to Fgfr1 oncogene partner	NM_001101008 /// XM_001064064 /// XM_001064124												1.20478	0.0319243		0.926302	0.175512	1
LOC684444	similar to HIStone family member (his-41)	XM_001070426												1.20484	0.0174824		0.926302	0.0490281	1
Mgea5	meningioma expressed antigen 5 (hyaluronidase)	NM_131904												1.20538	0.0457937		0.926302	0.138869	1
Ncan	neurocan	NM_031653												1.20601	0.0214255		0.926302	0.0846394	1
Bzrap1	benzodiazapine receptor associated protein 1	XM_001081125 /// XM_213427												1.20614	0.02314		0.926302	0.460641	1
Cxcl13	chemokine (C-X-C motif) ligand 13	NM_001017496												1.20636	0.0134631		0.926302	0.510789	1
Serpinb1a	serine (or cysteine) proteinase inhibitor, clade B, member 1a	NM_001031642												1.20655	0.0173225		0.926302	0.0493134	1
Trem2	triggering receptor expressed on myeloid cells 2	NM_001106884 /// XM_001063589 /// XM_217335												1.20718	0.0344448		0.926302	0.738073	1
Ny-sar-48	sarcoma antigen NY-SAR-48	NM_001024971												1.20739	0.026744		0.926302	0.0760843	1
Serpini1	serine (or cysteine) peptidase inhibitor, clade I, member 1	NM_053779												1.20766	0.0543969		0.926302	0.285342	1
Cd53	Cd53 molecule	NM_012523												1.20776	0.0230822		0.926302	0.512518	1
Scel	sciellin	NM_001108388 /// XM_001076830 /// XM_341370												1.2081	0.0520244		0.926302	0.295983	1
Tmem127	transmembrane protein 127	NM_001100978 /// XM_001057254 /// XM_001081091 /// XM_230574												1.20824	0.011906		0.926302	0.0493385	1
Rasgrp4	RAS guanyl releasing protein 4	NM_130824												1.20992	0.0350556		0.926302	0.0750127	1
Plscr1	phospholipid scramblase 1	NM_057194												1.21037	0.0420069		0.926302	0.187105	1
Chchd10	coiled-coil-helix-coiled-coil-helix domain containing 10	NM_001007008 /// XM_001079820												1.21046	0.0204185		0.926302	0.600674	1
Nup155	Nucleoporin 155	NM_053952												1.21097	0.0115599		0.926302	0.139449	1
Fam126b	family with sequence similarity 126, member B	NM_001025710												1.21193	0.0170148		0.926302	0.107665	1
Acad11	acyl-Coenzyme A dehydrogenase family, member 11	NM_001108181 /// XM_001072510 /// XM_236582												1.21298	0.025756		0.926302	0.47971	1
Mtp18	mitochondrial protein 18 kDa	NM_001006960												1.21351	0.0126325		0.926302	0.216266	1
Tpcn2	two pore segment channel 2	NM_001107566 /// XM_001067197 /// XM_219555												1.21368	0.0508349		0.926302	0.345378	1
Il18bp	interleukin 18 binding protein	NM_053374												1.21402	0.0430966		0.926302	0.656608	1
Wnt2	wingless-type MMTV integration site family member 2	XM_001059030 /// XM_575397												1.21437	0.0152137		0.926302	0.143894	1
Dus4l	dihydrouridine synthase 4-like (S. cerevisiae)	NM_001135803 /// XM_001076117 /// XM_345654												1.21498	0.016063		0.926302	0.0210394	1
Ifnar1	Interferon (alpha, beta and omega) receptor 1	NM_001105893 /// XM_001073651 /// XM_213649												1.21508	0.0129076		0.926302	0.0298645	1
Sstr1	somatostatin receptor 1	NM_012719												1.21513	0.0287423		0.926302	0.0517607	1
Rims3	regulating synaptic membrane exocytosis 3	NM_022931												1.21578	0.0212722		0.926302	0.0657623	1
Nrarp	Notch-regulated ankyrin repeat protein	NM_001143750 /// XM_001077307 /// XM_575080												1.21646	0.016564		0.926302	0.0491403	1
Tchh	Trichohyalin	XM_001054694 /// XM_227373												1.2176	0.0135192		0.926302	0.508216	1
Stap1	signal transducing adaptor family member 1	NM_001025115												1.21795	0.010233		0.926302	0.808835	1
Rnf149	Ring finger protein 149	XM_001058362 /// XM_343561												1.21884	0.0269449		0.926302	0.246416	1
Npy1r	neuropeptide Y receptor Y1	NM_001013032 /// NM_001113357												1.21889	0.0554757		0.926302	0.487826	1
S1pr5	sphingosine-1-phosphate receptor 5	NM_021775												1.21934	0.00967371		0.926302	0.031144	1
Trhr	thyrotropin releasing hormone receptor	NM_013047												1.21957	0.0297087		0.926302	0.0539973	1
Cox11	COX11 homolog, cytochrome c oxidase assembly protein (yeast)	NM_001109575 /// XM_001074020 /// XM_001081250												1.22006	0.0342237		0.926302	0.0908567	1
LOC362350 /// Tcrb	similar to T-cell receptor beta-2 chain C region /// T-cell receptor beta chain	---												1.22008	0.0496225		0.926302	0.210292	1
Fusip1	FUS interacting protein (serine-arginine rich) 1	NM_001025738												1.22043	0.0364114		0.926302	0.0872382	1
Cxadr	coxsackie virus and adenovirus receptor	NM_053570												1.22044	0.0536245		0.926302	0.559964	1
Pik3c2b	phosphoinositide-3-kinase, class 2, beta polypeptide	NM_001105951 /// XM_001060466 /// XM_213879												1.22056	0.0216693		0.926302	0.110702	1
Mrpl51	mitochondrial ribosomal protein L51	NM_001106621 /// XM_001063524 /// XM_216269												1.22148	0.0178974		0.926302	0.0406015	1
Dlg4	discs, large homolog 4 (Drosophila)	NM_019621												1.22148	0.00955289		0.926302	0.0245455	1
Fos	FBJ osteosarcoma oncogene	NM_022197												1.22149	0.0107138		0.926302	0.167448	1
Crop	Cisplatin resistance-associated overexpressed protein	NM_001108291 /// XM_001081177 /// XM_340880												1.2222	0.023196		0.926302	0.136912	1
Ercc8	excision repair cross-complementing rodent repair deficiency, complementation gr	NM_001107650 /// XM_001073831 /// XM_226789												1.22258	0.0299217		0.926302	0.0371432	1
LOC308990	hypothetical protein LOC308990	NM_001025001												1.2234	0.034796		0.926302	0.750392	1
Cd109	CD109 molecule	NM_001108771 /// XM_001060269 /// XM_343437												1.2242	0.0243534		0.926302	0.105024	1
Fgl2	fibrinogen-like 2	NM_053455												1.22423	0.0139222		0.926302	0.780829	1
Nrcam	neuronal cell adhesion molecule	NM_013150												1.22435	0.0111767		0.926302	0.339466	1
Hsdl2	hydroxysteroid dehydrogenase like 2	NM_001025697												1.22472	0.0111532		0.926302	0.416025	1
Chac2	ChaC, cation transport regulator homolog 2 (E. coli)	NM_001025016 /// XM_001054484												1.22481	0.0150861		0.926302	0.0188084	1
Gch1	GTP cyclohydrolase 1	NM_024356												1.22486	0.0103076		0.926302	0.111095	1
Frem3	FRAS1 related extracellular matrix 3	XM_001074070 /// XM_226381												1.22502	0.009518		0.926302	0.160163	1
Ifngr2	interferon gamma receptor 2	NM_001108313 /// XM_001073758 /// XM_340967												1.22526	0.0260597		0.926302	0.132664	1
Rfwd2	Ring finger and WD repeat domain 2	NM_001025126												1.22541	0.0241094		0.926302	0.120341	1
Fam174a	family with sequence similarity 174, member A	NM_001012350												1.22621	0.036454		0.926302	0.255801	1
Satb1	SATB homeobox 1	NM_001012129												1.22626	0.0380018		0.926302	0.126087	1
Depdc7	DEP domain containing 7	NM_001029916												1.22679	0.021874		0.926302	0.332285	1
Lrrc33	leucine rich repeat containing 33	NM_001024995												1.22717	0.0101772		0.926302	0.628795	1
A2bp1	ataxin 2 binding protein 1	NM_001106974 /// XM_001076609 /// XM_220155												1.22732	0.0546276		0.926302	0.420099	1
Rasd1	RAS, dexamethasone-induced 1	XM_001077321 /// XM_340809												1.2277	0.0250883		0.926302	0.475829	1
Lilrb3	leukocyte immunoglobulin-like receptor, subfamily B (with TM and ITIM domains),	NM_031713												1.2278	0.012709		0.926302	0.538793	1
Plac8	placenta-specific 8	NM_001108353 /// XM_001067597 /// XM_341188												1.2281	0.0320761		0.926302	0.157295	1
Stx1a	syntaxin 1A (brain)	NM_053788												1.22852	0.00852269		0.926302	0.108136	1
Smg7	Smg-7 homolog, nonsense mediated mRNA decay factor (C. elegans)	XM_001071081 /// XM_341132												1.22885	0.0270185		0.926302	0.122018	1
Fut11	fucosyltransferase 11 (alpha (1,3) fucosyltransferase)	NM_173308												1.22944	0.0125843		0.926302	0.0593023	1
Ttc39a	tetratricopeptide repeat domain 39A	NM_001134519 /// XM_001062289 /// XM_216483												1.22969	0.0251264		0.926302	0.102427	1
Cxcl6	chemokine (C-X-C motif) ligand 6 (granulocyte chemotactic protein 2)	NM_022214 /// XM_001068757 /// XM_001072333												1.22993	0.0197833		0.926302	0.835309	1
LOC690082	similar to melanoma ubiquitous mutated protein	XM_001073181												1.23033	0.009819		0.926302	0.0147205	1
Fcgrt	Fc fragment of IgG, receptor, transporter, alpha	NM_033351												1.23092	0.0298428		0.926302	0.128938	1
Kremen1	kringle containing transmembrane protein 1	NM_053649												1.23201	0.0226047		0.926302	0.0757047	1
Rab14	RAB14, member RAS oncogene family	NM_053589												1.23202	0.0172272		0.926302	0.0754441	1
Angptl4	angiopoietin-like 4	NM_199115												1.23205	0.0209001		0.926302	0.778774	1
Asf1a	ASF1 anti-silencing function 1 homolog A (S. cerevisiae)	NM_001106389 /// XM_001059946 /// XM_215389												1.23211	0.0114623		0.926302	0.223587	1
Crkrs	Cdc2-related kinase, arginine/serine-rich	NM_001033867 /// NM_138916												1.23246	0.00742336		0.926302	0.119548	1
Ednra	endothelin receptor type A	NM_012550 /// XM_001054233												1.2325	0.031284		0.926302	0.731861	1
Pols	polymerase (DNA directed) sigma	NM_001107333 /// XM_001062703 /// XM_225072												1.23251	0.0214012		0.926302	0.104347	1
Zfhx4	zinc finger homeobox 4	XM_001058915 /// XM_226964												1.23275	0.0443655		0.926302	0.198859	1
Cnnm1	Cyclin M1	NM_001107593 /// XM_001055974 /// XM_219879												1.23307	0.0483596		0.926302	0.150934	1
Sult1c2	sulfotransferase family, cytosolic, 1C, member 2	NM_133547												1.23327	0.00824096		0.926302	0.0108503	1
Hspa1l	Heat shock 70kD protein 1-like (mapped)	NM_212546												1.23331	0.0107649		0.926302	0.0601301	1
Men1	multiple endocrine neoplasia 1	NM_019208												1.23353	0.0119563		0.926302	0.125287	1
Ankrd26	ankyrin repeat domain 26	XM_001057458 /// XM_232319												1.2337	0.0223424		0.926302	0.0892202	1
Clec1b	C-type lectin domain family 1, member b	XM_001068837 /// XM_575687												1.236	0.0279721		0.926302	0.0404133	1
Atp6ap2	ATPase, H+ transporting, lysosomal accessory protein 2	XM_001060853 /// XM_217592												1.23691	0.0509546		0.926302	0.390194	1
Zfp819	zinc finger protein 819	NM_001014017												1.23748	0.00614634		0.926302	0.0175768	1
Tmem37	transmembrane protein 37	NM_139095												1.23818	0.0236		0.926302	0.589058	1
Chmp2b	Chromatin modifying protein 2B	XM_001063932 /// XM_343995												1.23825	0.00674841		0.926302	0.0434426	1
Crop	Cisplatin resistance-associated overexpressed protein	NM_001108291 /// XM_001081177 /// XM_340880												1.23842	0.0253408		0.926302	0.0443379	1
Csrp3	cysteine and glycine-rich protein 3	NM_057144												1.23871	0.0124996		0.926302	0.0275766	1
LOC302495	hypothetical LOC302495	NM_001106950 /// XM_001070285 /// XR_006183												1.24044	0.0078864		0.926302	0.0168277	1
Cplx3	complexin 3	NM_001109295 /// XM_001071808 /// XM_576417												1.24055	0.0162032		0.926302	0.0368114	1
Nrg1	neuregulin 1	NM_031588												1.24059	0.0201894		0.926302	0.0833777	1
Usp7	ubiquitin specific peptidase 7 (herpes virus-associated)	NM_001024790												1.24076	0.0158098		0.926302	0.184185	1
rCG_58138	Hypothetical protein LOC100125362	NM_001103354												1.24118	0.0102629		0.926302	0.0567163	1
Prl7a3	prolactin family 7, subfamily a, member 3	NM_022530												1.24146	0.0144818		0.926302	0.426435	1
Chrm1	cholinergic receptor, muscarinic 1	NM_080773												1.24257	0.0317933		0.926302	0.0471415	1
Cd9	CD9 molecule	NM_053018 /// XM_001063955												1.24267	0.0293386		0.926302	0.483084	1
Lhfpl2	lipoma HMGIC fusion partner-like 2	NM_001106402 /// XM_001067029 /// XM_226668												1.24291	0.0399398		0.926302	0.090382	1
Ebi3	Epstein-Barr virus induced 3	NM_001109421 /// XM_001057970 /// XM_001061981												1.24323	0.0169687		0.926302	0.243556	1
Kctd4	potassium channel tetramerisation domain containing 4	NM_001109650 /// XM_001072390 /// XM_001076685												1.24412	0.0202015		0.926302	0.334293	1
Adfp	Adipose differentiation related protein	NM_001007144												1.24428	0.00589694		0.926302	0.0345241	1
Cbx1	chromobox homolog 1 (HP1 beta homolog Drosophila )	XM_001081346 /// XM_340885												1.2446	0.00967467		0.926302	0.0160757	1
Znf597	zinc finger protein 597	NM_153732												1.2447	0.0418131		0.926302	0.0684238	1
Sox4	SRY (sex determining region Y)-box 4	XM_001068302 /// XM_344594												1.24474	0.0408237		0.926302	0.500293	1
Rgs1	regulator of G-protein signaling 1	NM_019336												1.2449	0.0235148		0.926302	0.631907	1
Bcl2a1d	B-cell leukemia/lymphoma 2 related protein A1d	NM_133416												1.24517	0.0089647		0.926302	0.402083	1
Psmd14	Proteasome (prosome, macropain) 26S subunit, non-ATPase, 14	NM_001025689 /// XM_001054967 /// XM_001059730												1.24525	0.0179411		0.926302	0.182538	1
Prss8	protease, serine, 8 (prostasin)	NM_138836												1.24543	0.0150667		0.926302	0.112752	1
St3gal6	ST3 beta-galactoside alpha-2,3-sialyltransferase 6	NM_207602												1.24603	0.0191846		0.926302	0.160774	1
Pdzd8	PDZ domain containing 8	NM_001107446 /// XM_001065472 /// XM_217651												1.24653	0.00757646		0.926302	0.0469319	1
Slc38a4	solute carrier family 38, member 4	NM_130748												1.24707	0.0414745		0.926302	0.320412	1
Irak2	interleukin-1 receptor-associated kinase 2	NM_001025422												1.24732	0.0302073		0.926302	0.189938	1
Mmp7	matrix metallopeptidase 7	NM_012864												1.25067	0.0468257		0.926302	0.805658	1
RGD1359334	similar to hypothetical protein FLJ20519	NM_001007638												1.25072	0.00819686		0.926302	0.0535567	1
Laptm5	lysosomal multispanning membrane protein 5	NM_053538												1.25076	0.0143254		0.926302	0.684774	1
Spdya	Speedy homolog A (Xenopus laevis)	NM_138855												1.25199	0.00481667		0.926302	0.0115089	1
Arl6ip1	ADP-ribosylation factor-like 6 interacting protein 1	NM_198737 /// XM_001078034 /// XM_001078720												1.25277	0.00626738		0.926302	0.041481	1
Ceacam1	carcinoembryonic antigen-related cell adhesion molecule 1 (biliary glycoprotein)	NM_001033860 /// NM_001033861 /// NM_001033862 /// NM_031755												1.25342	0.0303252		0.926302	0.125174	1
Adfp	Adipose differentiation related protein	NM_001007144												1.25349	0.0107174		0.926302	0.586815	1
Mphosph8	M-phase phosphoprotein 8	NM_001017375 /// XM_001062459 /// XM_214173												1.2537	0.00822626		0.926302	0.179753	1
Fgfr2	fibroblast growth factor receptor 2	NM_001109892 /// NM_001109893 /// NM_001109894 /// NM_001109895 /// NM_001109896												1.25372	0.0189385		0.926302	0.118657	1
Gigyf1	GRB10 interacting GYF protein 1	NM_001107133 /// XM_001069187 /// XM_222024												1.25372	0.00749289		0.926302	0.0236646	1
Sgpl1	sphingosine-1-phosphate lyase 1	NM_173116												1.25438	0.00598805		0.926302	0.195186	1
Tpm3	tropomyosin 3, gamma	NM_057208 /// NM_173111												1.25445	0.025825		0.926302	0.0506116	1
Ssb	Sjogren syndrome antigen B	NM_031119												1.25545	0.0234121		0.926302	0.187132	1
Baz1a	bromodomain adjacent to zinc finger domain, 1A	XM_001079067 /// XM_234156												1.25622	0.0106195		0.926302	0.0925586	1
LOC497796 /// LOC502907 /// LOC690045 /// LOC690097 /// Ly49i5 /// Ly49si1 /// Ly49si2 /// Ly49si3 /// RGD1561306 /// RGD1563110	hypothetical protein LOC497796 /// similar to immunoreceptor Ly49si1 /// similar	NM_001009497 /// NM_001009498 /// NM_001009501 /// NM_001009919 /// NM_001111310												1.25836	0.0400437		0.926302	0.751816	1
LOC688133	similar to mbt domain containing 1	XM_001081155 /// XM_001081161 /// XM_001081163 /// XM_001081166 /// XM_001081168												1.25864	0.0041579		0.926302	0.259046	1
Ccdc71	Coiled-coil domain containing 71	NM_001024904												1.25912	0.0135229		0.926302	0.0979636	1
Hoxd3	homeo box D3	XM_001064213 /// XM_213633												1.25917	0.0109622		0.926302	0.0210155	1
Slc1a3	solute carrier family 1 (glial high affinity glutamate transporter), member 3	NM_019225												1.25932	0.0286754		0.926302	0.466513	1
Srgn	serglycin	NM_020074												1.26108	0.0456368		0.926302	0.453145	1
Pet112l	PET112-like (yeast)	XM_001066526 /// XM_342270												1.2613	0.0090493		0.926302	0.0344334	1
Klf9	Kruppel-like factor 9	NM_057211												1.26184	0.0165234		0.926302	0.452253	1
Cxcl14	chemokine (C-X-C motif) ligand 14	NM_001013137												1.26242	0.0383679		0.926302	0.70971	1
Ldb3	LIM domain binding 3	NM_001110490 /// XM_001059372 /// XM_573863												1.26249	0.0153514		0.926302	0.150205	1
Gpr44	G protein-coupled receptor 44	NM_001012070												1.26399	0.0160956		0.926302	0.0543789	1
Cd200r1	CD200 receptor 1	NM_023953												1.26608	0.0176874		0.926302	0.258727	1
Pkib	protein kinase (cAMP-dependent, catalytic) inhibitor beta	NM_001076553 /// NM_012627												1.26613	0.00680147		0.926302	0.663991	1
Plaur	plasminogen activator, urokinase receptor	NM_017350 /// NM_134352 /// XM_001059419												1.26691	0.0537229		0.926302	0.374165	1
Dusp2	dual specificity phosphatase 2	NM_001012089												1.2689	0.0285767		0.926302	0.574501	1
Nptxr	neuronal pentraxin receptor	NM_030841												1.26931	0.0058981		0.926302	0.0102221	1
Atf3	activating transcription factor 3	NM_012912 /// XM_001068451												1.26933	0.0396828		0.926302	0.68832	1
Crem	cAMP responsive element modulator	NM_001110860 /// NM_013086 /// NM_017334												1.26958	0.0141924		0.926302	0.219297	1
Cd2	Cd2 molecule	NM_012830												1.26979	0.00772804		0.926302	0.498163	1
Kbtbd8	kelch repeat and BTB (POZ) domain containing 8	NM_001109250 /// XM_001076969 /// XM_575612												1.26982	0.0163445		0.926302	0.0961314	1
Trib2	tribbles homolog 2 (Drosophila)	NM_001108015 /// XM_001068999 /// XM_233982												1.26992	0.0101502		0.926302	0.0372936	1
Srprb	Signal recognition particle receptor, B subunit	NM_001013252												1.2707	0.0126155		0.926302	0.0567877	1
Fam13c1	family with sequence similarity 13, member C1	XM_001080212 /// XM_228362												1.27076	0.0187731		0.926302	0.148802	1
Med13	mediator complex subunit 13	NM_001107035 /// XM_001081130 /// XM_220813												1.27092	0.0109767		0.926302	0.0595399	1
Ctsk	cathepsin K	NM_031560												1.27139	0.020988		0.926302	0.640341	1
LOC501046	similar to Phakinin (Beaded filament structural protein 2) (Lens fiber cell bead	XM_001069678 /// XR_006440												1.27336	0.0320055		0.926302	0.397802	1
Apex1	APEX nuclease (multifunctional DNA repair enzyme) 1	NM_024148												1.2741	0.00896277		0.926302	0.1084	1
Slc28a1	solute carrier family 28 (sodium-coupled nucleoside transporter), member 1	NM_053863												1.275	0.00648654		0.926302	0.0457996	1
Slc34a1	solute carrier family 34 (sodium phosphate), member 1	NM_013030												1.27544	0.0332995		0.926302	0.21037	1
Gpr6	G protein-coupled receptor 6	NM_031806												1.27641	0.00521061		0.926302	0.0280449	1
Cfd	complement factor D (adipsin)	NM_001077642 /// XM_001077068 /// XM_343169												1.27731	0.0284656		0.926302	0.593392	1
Ifnar1	interferon (alpha, beta and omega) receptor 1	NM_001105893 /// XM_001073651 /// XM_213649												1.27789	0.0253511		0.926302	0.165849	1
Has2	hyaluronan synthase 2	NM_013153												1.27921	0.0250832		0.926302	0.086655	1
Klra5	killer cell lectin-like receptor, subfamily A, member 5	NM_198746												1.28135	0.00596037		0.926302	0.651455	1
Matr3	matrin 3	NM_019149												1.28172	0.00280058		0.926302	0.140875	1
Cdk9	Cyclin-dependent kinase 9	NM_001007743												1.2821	0.00809842		0.926302	0.033683	1
Sla	Src-like adaptor	NM_178097												1.28276	0.00692511		0.926302	0.676727	1
Garnl1	GTPase activating Rap/RanGAP domain-like 1	XM_001079197 /// XM_578542												1.28285	0.0342251		0.926302	0.0450651	1
Fgl2	fibrinogen-like 2	NM_053455												1.28344	0.00643422		0.926302	0.534574	1
Batf	basic leucine zipper transcription factor, ATF-like	NM_001106748 /// XM_001057854 /// XM_216745												1.28444	0.00459735		0.926302	0.49768	1
Rcbtb2	regulator of chromosome condensation (RCC1) and BTB (POZ) domain containing prot	NM_199084												1.28678	0.0236099		0.926302	0.0914941	1
Sec63	SEC63 homolog (S. cerevisiae)	NM_001107637 /// XM_001063100 /// XM_228305												1.28697	0.00789882		0.926302	0.042029	1
Crem	cAMP responsive element modulator	NM_001110860 /// NM_013086 /// NM_017334												1.28731	0.0504097		0.926302	0.386835	1
Gpr137b	G protein-coupled receptor 137B	NM_001105978 /// XM_001053721 /// XM_237907												1.28834	0.00464543		0.926302	0.402893	1
Pnoc	prepronociceptin	NM_013007												1.2884	0.048385		0.926302	0.434364	1
Ndp	Norrie disease (pseudoglioma) (human)	NM_001108814 /// XM_001058815 /// XM_343763												1.28864	0.0316257		0.926302	0.0841448	1
Lmnb1	lamin B1	NM_053905												1.29016	0.00310721		0.926302	0.00738402	1
Asb18	ankyrin repeat and SOCS box-containing 18	NM_001108231 /// XM_001066456												1.29049	0.00902495		0.926302	0.0247362	1
Clecsf6	C-type (calcium dependent, carbohydrate recognition domain) lectin, superfamily	NM_001005899												1.29372	0.00302268		0.926302	0.60892	1
Eprs	glutamyl-prolyl-tRNA synthetase	NM_001024238												1.29437	0.00529599		0.926302	0.0192643	1
Ptger2	prostaglandin E receptor 2, subtype EP2	NM_031088												1.29457	0.00356302		0.926302	0.224399	1
Sctr	secretin receptor	NM_031115 /// XM_001054266												1.29859	0.00979008		0.926302	0.815707	1
C1qa	complement component 1, q subcomponent, alpha polypeptide	NM_001008515												1.30473	0.0473968		0.926302	0.643658	1
Nrg1	neuregulin 1	NM_031588												1.30757	0.0111787		0.926302	0.219899	1
Creg1	cellular repressor of E1A-stimulated genes 1	NM_001105966 /// XM_001075616 /// XM_213921												1.30909	0.0149256		0.926302	0.687171	1
Gns /// LOC688338	glucosamine (N-acetyl)-6-sulfatase /// similar to glucosamine (N-acetyl)-6-sulfa	NM_001011989 /// XM_001081063 /// XM_001081855												1.30933	0.00358702		0.926302	0.183282	1
Rcan1	regulator of calcineurin 1	NM_153724												1.30953	0.00631235		0.926302	0.171849	1
Cyp11b1 /// Cyp11b2	cytochrome P450, subfamily 11B, polypeptide 1 /// cytochrome P450, subfamily 11B	NM_012537 /// NM_012538 /// XM_001073843												1.31059	0.00405855		0.926302	0.212825	1
Ppp1r14b	Protein phosphatase 1, regulatory (inhibitor) subunit 14B	NM_172045 /// XM_001074638												1.31755	0.00236718		0.926302	0.132356	1
Npy	neuropeptide Y	NM_012614												1.32014	0.00263682		0.926302	0.433673	1
Hspa9 /// LOC295778 /// LOC500372	heat shock protein 9 /// similar to Stress-70 protein, mitochondrial precursor (	NM_001100658 /// XM_001062585 /// XM_214583 /// XR_005519 /// XR_006169 /// XR_0												1.32137	0.00166726		0.926302	0.111431	1
Mfng	MFNG O-fucosylpeptide 3-beta-N-acetylglucosaminyltransferase	NM_199110												1.3245	0.017069		0.926302	0.495279	1
Satb1	SATB homeobox 1	NM_001012129												1.32507	0.0118657		0.926302	0.017492	1
Chmp1b	Chromatin modifying protein 1B	NM_001109533 /// XM_001060811 /// XM_001067633												1.33377	0.0162232		0.926302	0.226921	1
Slamf9	SLAM family member 9	NM_001105971 /// XM_001055745 /// XM_213932												1.33378	0.0041403		0.926302	0.68841	1
Snx5	Sorting nexin 5	NM_001106518 /// XM_001053951 /// XM_215872												1.33539	0.026879		0.926302	0.0899794	1
Abcc5	ATP-binding cassette, sub-family C (CFTR/MRP), member 5	NM_053924												1.33545	0.00748693		0.926302	0.197829	1
RGD1310257	similar to RIKEN cDNA 6330408A02 gene	XM_001073289 /// XM_218322												1.33572	0.00671402		0.926302	0.0120789	1
Tspyl5	TSPY-like 5	XM_001057731 /// XM_234776												1.33867	0.00157706		0.926302	0.00685824	1
RGD1562846	similar to Docking protein 5 (Downstream of tyrosine kinase 5) (Protein dok-5)	NM_001109344 /// XM_001053057 /// XM_001053128 /// XM_578193												1.33955	0.0205041		0.926302	0.248497	1
Prl6a1	prolactin family 6, subfamily a, member 1	NM_022176 /// XM_001069642 /// XM_341525												1.34131	0.0492331		0.926302	0.610978	1
Tmem26	transmembrane protein 26	NM_001107623 /// XM_001080333 /// XM_228108												1.34293	0.028731		0.926302	0.612299	1
Usp18	ubiquitin specific peptidase 18	NM_001014058												1.34437	0.0237977		0.926302	0.450029	1
Slc22a4	solute carrier family 22 (organic cation transporter), member 4	NM_022270												1.34712	0.00263322		0.926302	0.176452	1
Ccr1	chemokine (C-C motif) receptor 1	NM_020542												1.34735	0.0114346		0.926302	0.458512	1
RGD1561455	similar to Ras GTPase-activating-like protein IQGAP2	XR_008037												1.35166	0.00361127		0.926302	0.421843	1
Lyve1	lymphatic vessel endothelial hyaluronan receptor 1	NM_001106286 /// XM_001077796 /// XM_219001												1.35172	0.00603735		0.926302	0.368078	1
Fgl2	fibrinogen-like 2	NM_053455												1.35455	0.00225279		0.926302	0.749623	1
Cyp2d1 /// Cyp2d5	cytochrome P450, family 2, subfamily d, polypeptide 1 /// cytochrome P450, famil	NM_153313 /// NM_173304												1.35499	0.0141801		0.926302	0.542725	1
Cxcr4	chemokine (C-X-C motif) receptor 4	NM_022205												1.35548	0.00436607		0.926302	0.362732	1
Smc5	structural maintenance of chromosomes 5	NM_001106357 /// XM_001078644 /// XM_215254												1.35867	0.00119247		0.926302	0.00739124	1
Cbx1	chromobox homolog 1 (HP1 beta homolog Drosophila )	XM_001081346 /// XM_340885												1.36285	0.00162086		0.926302	0.0333888	1
Cenpa	Centromere protein A	NM_001106711 /// XM_001069485 /// XM_216657												1.36305	0.0043589		0.926302	0.0282907	1
Pkib	protein kinase (cAMP-dependent, catalytic) inhibitor beta	NM_001076553 /// NM_012627												1.36459	0.037499		0.926302	0.59442	1
Zufsp	zinc finger with UFM1-specific peptidase domain	NM_001008308												1.36913	0.00338552		0.926302	0.164429	1
Pcsk1	proprotein convertase subtilisin/kexin type 1	NM_017091												1.37725	0.0166727		0.926302	0.427032	1
Nfe2	nuclear factor, erythroid derived 2	NM_001012224												1.37792	0.00275073		0.926302	0.137662	1
Epha4	Eph receptor A4	NM_001162411 /// XM_244186 /// XR_007714												1.37977	0.0190668		0.926302	0.0537394	1
Plk5p	polo-like kinase 5 pseudogene	XM_001076512 /// XM_234920												1.38424	0.03163		0.926302	0.110317	1
Gem	GTP binding protein (gene overexpressed in skeletal muscle)	NM_001106637 /// XM_001054224 /// XM_232788												1.39437	0.037416		0.926302	0.30427	1
Cxcr4	chemokine (C-X-C motif) receptor 4	NM_022205												1.4036	0.00291308		0.926302	0.338819	1
Cxcl2	chemokine (C-X-C motif) ligand 2	NM_053647												1.41131	0.0542649		0.926302	0.638985	1
Rnpc3	RNA-binding region (RNP1, RRM) containing 3	NM_001100810 /// XM_001073167 /// XM_001078734												1.41865	0.00112714		0.926302	0.0205417	1
Abp10	annexin V-binding protein ABP-10	XM_001060944												1.42007	0.0160772		0.926302	0.116256	1
Snrpd1	Small nuclear ribonucleoprotein D1	NM_001106163 /// XM_001060646 /// XM_214621												1.42053	0.00286833		0.926302	0.032919	1
Car4	carbonic anhydrase 4	NM_019174												1.42768	0.0210026		0.926302	0.277566	1
Ccdc58	coiled-coil domain containing 58	NM_001105875 /// XM_001071079 /// XM_213612												1.45271	0.000595083		0.926302	0.0955686	1
Ccr5	chemokine (C-C motif) receptor 5	NM_053960												1.46786	0.00141735		0.926302	0.459785	1
Vcan	versican	XM_001058160 /// XM_001058357 /// XM_215451												1.46889	0.00658276		0.926302	0.310441	1
Lamp1	Lysosomal-associated membrane protein 1	NM_012857												1.47145	0.000472744		0.926302	0.0598337	1
Cxcr4	chemokine (C-X-C motif) receptor 4	NM_022205												1.47598	0.00466264		0.926302	0.329843	1
LOC306096	similar to Dachshund homolog 1 (Dach1)	XM_001073718 /// XM_001073748 /// XM_001073784 /// XM_001073815 /// XR_007251												1.47955	0.00218769		0.926302	0.0552056	1
Plscr2	phospholipid scramblase 2	NM_001014094												1.48384	0.0178898		0.926302	0.0830703	1
Nmu	neuromedin U	NM_022239												1.51418	0.0250441		0.926302	0.591117	1
Rpl7	Ribosomal protein L7	NM_001100534 /// XM_001062960 /// XM_216318												1.54247	0.000947372		0.926302	0.0881873	1
Mmp3	matrix metallopeptidase 3	NM_133523												1.56187	0.00667745		0.926302	0.362299	1
Stap1	signal transducing adaptor family member 1	NM_001025115												1.57023	6.78234e-05		0.926302	0.560268	1
Il1rn	interleukin 1 receptor antagonist	NM_022194 /// XM_001071294 /// XM_001071330												1.67131	0.00113727		0.926302	0.0741523	1
Tnfaip6	tumor necrosis factor alpha induced protein 6	NM_053382 /// XM_001065494												1.76235	0.0015846		0.926302	0.0452168	1
Ccl24	chemokine (C-C motif) ligand 24	NM_001013045												1.76552	0.0245312		0.926302	0.350594	1
